# Supplementary material for: OFC-induced network modularity improves positive symptoms and attentional alertness in schizophrenia: a combined rTMS-fMRI study
Source: Nat Commun. 2026 May 30;17:7010. doi: 10.1038/s41467-026-72917-4 (PMC13392451; doi:10.1038/s41467-026-72917-4)
Supplement: Supplementary file 4 — Source Data [file 41467_2026_72917_MOESM4_ESM.xlsx]

## Sheet: Table1
PANF1base	PANF2base	PANF3base	PANF4base	PANF5base	CGItotalbase	GAFtotalbase	HAMAtotalbase	HAMDtotalbase	TMTTbase_1	BACSSCTbase_1	FluencyTbase_1	AVTbase	WMTbase	VrblLrngTbase	VisLrngTbase	RPSTbase	SCTbase	PANF12W	PANF22W	PANF32W	PANF42W	PANF52W	CGItotal2w	GAFtotal2w	HAMAtotal2w	HAMDtotal2w	PANF14W	PANF24W	PANF34W	PANF44W	PANF54W	CGItotal4w	GAFtotal4w	HAMAtotal4w	HAMDtotal4w	TMTT4W_1	BACSSCT4W_1	FluencyT4W_1	AVT4W	WMT4W	VrblLrngT4W	VisLrngT4W	RPST4W	SCT4W
26	12	19	9	25	5	43	18	18	41	50	49	55	35	58	66	42	40	21	12	9	4	15	9	57	8	9	15	13	8	4	11	9	57	7	12	45	52	53	41	48	40	56	59	46
24	13	18	4	15	4	44	11	14	55	51	43	48	51	38	63	43	39	19	10	16	6	11	9	47	7	8	16	9	11	6	12	10	47	8	6	52	51	40	57	51	35	48	51	35
36	21	10	4	15	5	33	10	16	28	34	38	43	51	56	48	56	25	30	19	8	4	11	9	40	11	13	25	15	6	4	10	9	44	8	11	34	49	4	48	51	58	61	57	33
35	16	7	6	13	4	37	10	21	36	42	49	43	26	28	47	34	33	28	14	4	4	13	9	38	12	16	23	13	4	4	8	9	43	6	12	41	41	59	45	41	40	34	43	35
22	11	9	6	12	4	37	11	19	48	47	61	45	20	49	38	48	40	15	9	11	4	14	9	43	10	20	11	11	10	4	12	8	50	7	11	51	46	45	55	44	49	60	42	47
29	23	14	4	15	5	31	14	16	1	30	25	29	17	51	28	31	33	27	18	13	4	13	10	40	15	15	24	18	10	4	12	9	40	9	8	21	31	38	33	23	35	24	39	35
22	16	20	6	12	5	31	8	15	54	47	45	49	38	49	56	39	26	20	11	19	4	14	9	38	10	12	15	11	7	4	10	8	60	5	7	54	46	51	44	57	51	52	42	38
22	17	13	6	16	4	43	8	15	43	53	51	45	63	31	61	42	29	19	13	11	6	10	9	47	9	10	17	11	9	4	12	8	50	7	9	43	50	56	46	63	52	57	40	40
28	13	14	4	14	4	34	14	22	48	47	54	43	54	47	57	60	33	24	10	10	4	12	10	40	11	16	19	9	8	4	12	8	51	5	12	47	46	54	57	63	49	59	65	35
28	17	15	11	14	5	33	14	16	54	49	49	52	38	47	51	48	32	20	16	12	10	12	9	43	10	11	15	13	5	5	12	8	60	7	8	65	52	53	53	44	52	52	52	39
17	18	15	6	11	4	38	9	13	37	37	32	38	48	17	37	37	30	17	13	11	4	10	8	53	5	11	19	13	6	4	10	8	53	6	9	58	45	40	36	48	35	44	52	29
27	16	15	7	13	5	33	12	20	45	39	47	41	41	49	51	42	30	19	11	11	4	12	9	43	7	11	17	10	5	4	14	8	60	11	8	43	47	58	47	48	58	56	52	42
28	21	17	9	13	5	33	11	16	42	38	62	36	32	45	44	36	46	23	13	7	4	10	9	51	9	10	18	12	6	4	12	8	61	5	7	34	39	59	38	54	44	51	48	40
26	20	16	8	13	5	28	8	17	35	49	58	42	41	52	53	37	33	22	15	14	4	13	10	33	8	13	15	13	13	4	11	9	43	7	8	39	49	58	52	57	45	59	46	29
30	18	14	6	14	5	31	16	18	28	39	47	38	17	26	40	34	24	28	17	8	4	10	9	43	9	11	22	13	9	4	11	8	47	9	9	43	47	43	37	51	17	41	40	24
22	14	15	6	11	4	41	7	13	33	42	54	45	54	33	41	49	40	21	13	12	6	8	8	47	3	6	15	15	9	4	12	8	47	8	14	44	40	43	48	41	45	41	46	35
21	13	13	4	16	4	57	11	18	57	48	59	39	60	59	33	65	33	20	13	10	4	14	9	60	9	11	17	11	5	4	8	8	64	8	8	64	45	35	45	48	38	38	57	35
29	19	21	4	25	6	21	19	26	60	49	32	55	57	35	36	37	41	22	14	11	4	16	9	47	11	13	19	11	7	4	12	8	63	10	13	65	56	49	59	54	56	47	45	37
30	22	14	6	16	5	38	15	16	60	49	54	43	48	26	20	63	41	29	19	12	10	13	9	40	13	23	28	25	16	15	16	13	30	21	23	39	41	49	30	29	22	48	48	35
24	21	16	13	13	5	21	11	17	41	49	54	37	35	59	59	44	33	26	20	12	10	10	10	33	10	13	15	13	8	6	8	8	47	7	10	35	47	59	45	32	58	52	37	29
28	15	17	4	16	5	21	10	11	51	65	49	66	57	63	64	56	48	21	13	12	4	11	9	37	8	15	15	15	10	4	10	8	50	7	7	65	65	48.53	66	60	61	64	59	54
25	19	9	6	13	4	31	15	13	34	40	49	35	32	45	25	39	29	24	16	10	6	11	9	31	9	15	19	13	10	4	9	9	53	6	11	51	47	54	37	44	47	34	37	35
17	11	17	6	13	4	38	10	11	47	49	58	46	48	35	40	45	32	16	15	12	7	12	8	43	6	6	11	13	8	6	10	7	70	5	4	47	51	62	43	44	49	43	54	33
23	9	16	4	12	4	38	8	10	47	44	59	49	60	63	47	42	38	17	11	10	4	10	9	43	5	7	17	9	7	4	8	8	61	3	6	57	53	56	50	41	63	45	66	27
24	22	14	9	16	5	34	11	22	41	41	54	42	38	47	48	34	33	16	17	12	6	14	10	53	7	11	15	13	6	6	10	8	60	3	7	54	59	53	63	54	58	51	49	35
21	13	16	4	20	4	40	17	23	61	55	66	42	54	63	40	66	37	17	15	10	9	19	9	43	13	17	22	10	5	4	12	8	57	6	8	65	49	61	38	63	65	57	46	33
22	15	16	6	18	4	34	16	22	30	35	45	43	32	31	28	30	33	19	13	7	6	14	8	51	9	11	17	13	6	6	14	8	58	8	7	37	39	40	0	17	45	25	34	23
21	12	16	4	12	4	34	12	13	41	47	51	30	54	35	49	51	37	19	11	9	4	12	8	50	6	10	15	11	6	4	12	8	58	4	8	57	48	58	0	54	45	53	49	41
29	16	15	4	19	5	33	17	21	45	47	53	40	48	52	48	39	31	21	11	10	4	18	9	50	10	14	15	11	9	4	12	8	63	5	8	51	51	59	48	44	45	36	36	33
24	14	17	4	16	4	38	11	17	31	32	38	31	38	26	29	33	33	19	11	14	4	14	8	50	8	8	13	11	8	8	14	8	60	6	7	49.69	42	48.53	34	0	48	34	48	35
30	19	19	8	21	5	30	17	30	42	39	56	56	38	51	41	46	48	21	14	16	6	17	9	40	15	22	21	13	11	4	16	8	60	10	17	52	35	40	58	51	54	44	51	44
27	17	17	12	16	5	33	9	21	58	49	53	50	60	58	52	60	29	23	15	14	6	17	9	37	7	15	17	13	11	6	12	9	50	4	9	63	51	56	54	63	68	56	68	26
36	15	20	6	24	5	31	17	30	54	39	63	45	60	56	61	54	35	26	13	15	4	17	10	40	13	19	25	13	15	4	19	9	40	10	13	56	49	61	44	63	49	51	65	35
40	26	17	15	14	5	30	16	22	47	45	35	29	54	31	48	56	25	39	22	17	11	16	10	33	14	21	28	15	12	4	10	9	50	6	13	59	39	32	24	41	36	47	45	35
29	18	16	8	11	4	41	12	16	54	55	58	45	41	65	47	54	42	24	15	14	4	9	8	47	11	14	22	15	12	4	10	8	47	8	13	60	51	63	43	57	52	60	54	43
24	13	13	8	12	4	48	8	19	48	42	62	42	48	45	55	46	40	23	14	11	4	11	9	50	8	13	21	11	10	4	10	8	57	5	11	52	47	58	44	57	40	52	43	35
25	18	16	6	17	4	33	14	20	59	55	53	43	44	54	53	56	21	26	21	18	13	17	11	31	15	22	17	13	11	4	12	9	47	8	12	60	58	63	54	54	42	60	54	32
23	15	16	6	13	4	37	9	16	17	40	38	42	41	38	32	39	33	28	14	16	4	11	9	37	7	9	20	14	11	6	12	8	44	6	9	48	39	32	42	38	38	40	34	33
35	26	16	9	16	5	31	14	29	28	39	51	31	23	49	41	39	25	33	19	13	6	15	9	40	11	20	20	14	10	4	14	9	47	9	13	40	35	40	32	23	63	40	33	17
35	20	17	6	21	5	33	14	29	37	46	47	50	54	51	64	39	33	30	18	16	4	20	9	37	13	20	25	14	13	4	18	9	43	8	18	47	43	53	54	44	56	49	51	33
34	18	19	6	20	5	30	13	18	53	39	61	34	48	44	48	45	38	27	15	17	6	17	9	37	11	15	26	14	15	4	15	9	44	7	14	51	42	56	35	51	40	52	57	29
19	12	19	9	17	4	34	13	26	60	51	68	46	48	49	53	60	40	22	12	18	9	20	9	37	12	17	19	14	12	6	17	9	44	8	12	45	49	69	49	51	45	60	54	42
31	18	21	4	19	5	33	16	27	41	41	47	37	32	38	26	43	29	31	18	19	4	16	9	37	12	16	25	14	15	4	15	9	47	9	11	44	47	45	0	57	36	52	46	29
28	13	14	6	20	4	37	13	23	15	55	61	57	51	59	52	56	37	25	12	11	6	15	9	47	8	14	21	12	8	6	14	8	50	7	11	55	51	61	65	54	52	59	59	29
31	14	17	4	22	4	37	9	19	60	60	56	59	60	61	59	69	33	28	14	15	4	17	9	40	8	16	23	13	12	4	14	8	47	6	9	62	61	54	67	66	54	61	69	35
14	20	13	12	16	4	43	14	18	50	47	49	27	51	54	59	51	35	17	19	10	12	17	9	43	14	14	17	18	10	7	13	9	43	10	10	49	58	51	45	48	51	59	40	31
26	16	18	4	16	5	37	12	17	43	28	49	58	35	36	33	34	33	21	17	10	7	14	8	58	8	7	19	13	8	4	12	8	64	8	8	50	35	47	39	32	29	30	40	38
29	17	19	4	14	6	33	12	20	44	36	32	37	44	44	32	39	35	23	13	13	4	11	9	37	8	11	20	15	10	4	12	10	47	7	9	55	44	-14	41	38	42	38	42	35
30	13	23	4	18	6	21	16	22	54	45	63	44	48	51	48	43	32	33	17	23	5	21	12	21	17	24	35	17	23	8	20	12	21	18	27	54	43	58	40	48	45	45	49	33
32	22	16	4	15	5	37	14	21	65	40	43	35	57	31	41	59	25	30	22	16	5	9	10	37	10	17	24	20	16	4	14	10	37	5	14	71	53	45	38	60	44	49	57	24
23	14	12	4	15	4	38	7	14	44	46	49	53	48	51	52	37	33	20	12	8	4	12	8	43	8	13	21	11	4	4	12	7	48	6	9	50	48	43	44	35	54	53	45	27
17	16	7	6	14	3	60	7	13	31	28	45	32	35	29	44	43	25	15	13	5	6	10	8	58	5	10	13	15	6	6	12	8	58	7	9	17	24	47	32	38	33	32	33	29
28	12	15	4	13	4	41	10	11	12	34	-14	36	23	28	32	31	33	28	12	13	4	13	9	41	10	13	27	16	13	4	15	10	43	7	10	18	30	25	35	20	28	29	39	29
26	16	13	4	17	5	38	18	25	49	47	61	40	48	42	51	60	39	20	13	4	4	12	7	67	7	10	17	11	4	4	17	8	67	13	10	58	47	56	56	0	52	57	59	40
34	20	13	4	11	5	33	9	18	48	41	43	33	51	47	51	42	27	27	18	11	4	15	9	41	9	13	27	13	8	6	13	9	43	8	16	46	39	53	37	44	17	34	56	30
25	19	17	8	15	5	33	11	15	36	32	38	38	23	31	34	31	33	20	12	9	4	14	8	50	11	13	15	11	4	4	14	8	63	7	9	42	43	47	39	44	49	29	33	33
36	22	19	6	18	6	21	22	21	31	32	35	28	23	26	26	36	29	21	13	9	4	13	10	50	9	8	23	16	6	4	12	10	50	9	11	52	37	25	32	29	31	30	49	26
26	19	18	4	16	5	37	11	22	45	47	40	41	48	45	56	56	30	24	14	12	4	12	9	40	8	11	19	11	5	4	8	7	67	4	5	36	51	45	40	57	45	51	63	34
16	16	16	8	13	4	40	12	16	34	41	45	45	38	31	36	40	29	13	13	11	8	12	8	44	6	9	11	15	7	4	12	8	50	5	5	45	39	45	34	41	29	37	40	20
21	17	16	6	12	4	33	11	15	35	53	54	62	69	52	59	62	33	17	11	10	4	14	9	41	9	10	19	11	8	4	15	9	41	8	14	52	56	53	63	57	38	53	62	32
23	16	11	6	16	4	47	21	15	38	47	38	41	44	59	51	45	34	13	11	6	6	12	8	63	9	8	9	11	4	6	8	6	74	4	3	63	49	54	44	51	49	55	51	29
19	17	9	9	16	4	40	16	23	71	54	63	53	54	61	60	68	40	17	13	7	6	14	8	44	9	10	11	11	5	6	12	8	60	6	7	76	59	67	53	51	56	66	66	40
25	19	14	10	16	5	31	14	16	38	53	38	33	41	42	48	40	29	23	15	10	8	14	9	38	15	20	24	17	8	6	12	9	41	7	13	49.69	49	47	35	44	51	43	49	44
20	14	15	4	14	4	40	10	19	55	51	54	63	48	44	53	40	38	14	15	10	6	12	8	50	8	6	11	14	4	6	14	8	67	7	7	57	46	49	57	60	51	52	46	43
30	17	9	10	11	4	43	7	15	36	39	47	44	44	58	57	54	27	28	15	8	12	9	10	38	7	13	30	15	7	4	9	9	53	4	11	40	45	51	39	54	56	55	59	25
30	19	15	6	9	5	33	10	12	37	37	51	27	38	38	38	57	33	27	20	13	4	11	10	37	8	11	22	18	12	6	11	9	43	5	8	33	40	35	29	38	38	47	60	33
24	15	12	6	13	4	34	13	16	34	40	56	34	32	51	34	66	30	22	16	12	4	13	9	37	8	11	17	16	11	4	11	9	43	9	11	58	53	38	0	60	40	36	56	33
21	17	14	4	9	4	40	8	12	27	49	49	42	35	35	60	34	39	15	17	12	4	13	9	40	6	12	15	17	13	6	11	9	40	7	13	45	47	53	50	41	42	64	45	33
18	19	19	7	18	5	33	10	17	47	48	38	35	51	47	48	34	35	18	16	17	7	15	10	37	10	16	25	14	13	4	15	9	37	10	16	46	46	53	29	44	44	45	37	29
24	17	11	4	13	4	60	5	11	35	39	38	38	38	54	38	42	33	21	16	10	4	10	9	60	5	11	19	15	9	4	12	9	60	5	11	35	39	35	46	44	38	36	31	20
28	13	14	4	20	4	40	10	19	30	49	54	46	44	42	48	34	48	26	11	11	4	17	9	43	9	17	19	11	10	4	10	8	47	5	9	51	49	66	57	60	49	59	46	39
21	18	10	7	15	4	43	8	14	15	33	53	41	17	36	38	37	30	21	17	10	7	14	9	43	7	12	15	19	10	9	12	9	43	7	9	28	33	56	37	26	35	48	56	41
37	20	17	8	14	5	30	15	26	45	45	38	31	32	45	37	46	25	32	19	17	8	13	10	33	15	71	31	18	16	8	13	10	33	15	22	46	32	38	30	17	35	32	45	27
37	23	12	6	14	5	30	14	19	11	28	25	41	17	40	30	31	33	37	21	10	6	14	10	31	12	16	35	22	12	8	14	11	30	12	15	11	30	16	0	0	35	48	33	33
30	23	14	9	9	4	43	10	20	49	41	49	47	60	47	52	52	38	29	21	12	6	13	9	43	7	11	26	16	11	4	11	9	48	8	12	56	43	45	53	51	47	48	46	33
29	15	15	6	17	4	38	8	11	47	43	70	49	60	49	49	62	33	28	14	14	4	11	8	41	6	10	25	13	12	4	10	8	47	5	8	57	41	63	49	60	47	56	63	33
31	23	16	6	15	5	34	10	18	67	50	61	47	44	49	49	43	30	30	19	15	6	13	9	37	8	14	33	21	16	9	14	11	34	9	17	57	49	59	46	57	49	55	43	33
25	10	20	4	20	4	40	8	19	41	51	69	56	60	66	57	49	38	29	15	17	4	15	9	40	8	13	25	14	18	4	15	10	40	8	14	50	57	59	56	72	52	60	57	48
28	22	16	8	18	5	34	14	22	40	41	58	35	38	42	26	33	29	27	22	16	11	17	10	34	8	15	27	19	15	8	15	9	38	8	14	48	41	53	33	35	44	47	51	32
31	20	21	10	17	5	31	13	33	52	52	43	51	66	63	51	63	33	35	19	19	6	18	10	33	15	21	31	15	16	8	17	9	38	10	18	63	51	59	55	57	40	51	60	32
31	19	20	6	15	5	33	15	22	59	60	43	41	57	44	52	52	33	30	17	17	4	15	10	37	11	12	19	14	15	4	15	8	47	10	12	64	53	49	51	60	42	55	59	33
28	15	15	7	18	4	37	13	29	54	57	59	52	57	49	63	59	33	31	15	16	6	17	10	34	12	19	23	14	13	4	17	9	43	10	17	59	47	54	44	57	54	48	65	26
34	16	18	6	20	5	33	9	18	41	49	45	46	44	45	53	48	42	32	19	17	8	17	9	34	9	19	35	18	15	8	19	11	31	13	16	59	50	47	34	48	56	57	46	39
23	17	16	4	23	4	34	15	22	40	46	45	37	41	54	57	51	42	27	20	17	14	22	12	30	15	25	19	15	12	8	16	9	43	9	14	51	46	51	48	57	49	66	60	33

## Sheet: Fig2
OFC-DMN
Pre																																														Post
Active	0.359638	0.413571	0.265036	0.390317	0.290283	0.328605	0.277422	0.359887	0.323931	0.45636	0.355815	0.386135	0.353941	0.453663	0.361985	0.367732	0.564364	0.31481	0.264146	0.341358	0.306072	0.297333	0.379971	0.401842	0.210496	0.3029	0.184597	0.238251	0.317362	0.333929	0.385462	0.289431	0.434867	0.312412	0.377438	0.297347	0.316854	0.390226	0.399967	0.362378	0.343918	0.34781	0.343101	0.260795	0.445445	0.347955	0.337315	0.199103	0.630518
Sham	0.438347	0.316674	0.242855	0.295037	0.206288	0.196045	0.245088	0.4484	0.47644	0.432523	0.328971	0.335501	0.223099	0.313626	0.238155	0.346436	0.287963	0.236514	0.242401	0.321296	0.477891	0.428537	0.388114	0.36005	0.285222	0.353723	0.355349	0.255692	0.371356	0.243905	0.323023	0.347069	0.236558	0.503499	0.316373	0.287899	0.228405	0.335049	0.358386							0.346812	0.393194	0.30431	0.448094
OFC-aDMN
Pre																																														Post
Active	0.345938	0.394893	0.277588	0.383902	0.308659	0.33426	0.273715	0.380692	0.339298	0.445326	0.337866	0.398264	0.385633	0.444722	0.370144	0.395313	0.56281	0.332292	0.261031	0.335334	0.283833	0.311651	0.392129	0.357356	0.21446	0.296378	0.192756	0.261175	0.312361	0.319167	0.378897	0.297585	0.455596	0.30223	0.42629	0.289923	0.318747	0.409153	0.389391	0.363168	0.327529	0.32304	0.354135	0.283205	0.432794	0.350892	0.331202	0.171675	0.604925
Sham	0.455689	0.315195	0.246036	0.339893	0.191039	0.223184	0.274575	0.43926	0.470844	0.444557	0.344752	0.307687	0.2127	0.316592	0.230475	0.331806	0.301554	0.27191	0.251952	0.342708	0.480168	0.413723	0.354303	0.336538	0.287567	0.331012	0.346026	0.279265	0.355056	0.242503	0.329591	0.343416	0.276498	0.501496	0.320259	0.285318	0.262986	0.365946	0.365334							0.360061	0.435358	0.311835	0.411058
OFC-pDMN
Pre																																														Post
Active	0.372286	0.430811	0.253449	0.396238	0.273321	0.323385	0.280843	0.340683	0.309746	0.466546	0.372384	0.374938	0.324687	0.461916	0.354453	0.342273	0.565799	0.298674	0.267022	0.346918	0.3266	0.284117	0.368748	0.442907	0.206837	0.30892	0.177066	0.217091	0.321977	0.347557	0.391521	0.281903	0.415732	0.32181	0.332345	0.304201	0.315106	0.372754	0.409729	0.361649	0.359046	0.370676	0.332917	0.240108	0.457123	0.345244	0.342959	0.224421	0.654142
Sham	0.42234	0.31804	0.239919	0.253632	0.220365	0.170994	0.21787	0.456837	0.481605	0.421415	0.314403	0.361176	0.232697	0.310888	0.245244	0.359941	0.275417	0.203841	0.233585	0.301531	0.475789	0.442212	0.419324	0.381753	0.283057	0.374687	0.363955	0.233932	0.386403	0.2452	0.31696	0.350441	0.199689	0.505348	0.312786	0.290281	0.196484	0.306529	0.351972							0.334581	0.354273	0.297364	0.482281
Euclidean_istance_etween_FC&_MN_OIs	Pre-integrations_for_Active	Pre-integrations_for_Sham	Post-integrations_for_Active	Post-integrations_for_Sham	Δintegrations_for_Active	Δintegrations_for_Sham
78.0751	0.3309	0.308238	0.316238	0.350874	-0.0261177	0.0737071
21.5016	0.339087	0.316139	0.330974	0.360449	-0.0266396	0.069676
21.9315	0.380541	0.320125	0.330667	0.379385	-0.0619806	0.0931844
55.0803	0.309917	0.299857	0.31009	0.307643	-0.0180804	0.0256651
32.9836	0.342892	0.368526	0.356581	0.400488	0.0351208	0.0481464
73.4155	0.315134	0.260809	0.285494	0.315113	-0.0626951	0.0735462
63.7478	0.381954	0.324637	0.34436	0.357678	-0.0698881	0.0702688
75.752	0.366546	0.351917	0.334387	0.373156	-0.0381362	0.0151739
79.0174	0.385003	0.359134	0.351382	0.383434	-0.0357598	0.0227551
61.0986	0.283051	0.254181	0.253936	0.322237	-0.0438216	0.118965
60.966	0.307575	0.273427	0.274135	0.316803	-0.0666845	0.0829523
62.1693	0.301346	0.290388	0.285647	0.323041	-0.0284044	0.0762409
56.8649	0.334879	0.305953	0.298887	0.35022	-0.0530628	0.0895914
55.4281	0.335095	0.326721	0.294947	0.355169	-0.0434713	0.0407048
61.041	0.356377	0.320173	0.369066	0.32646	0.0257236	0.0139936
54.2607	0.407744	0.384413	0.391472	0.380013	-0.00951834	-0.00655856
56.8309	0.317026	0.290255	0.291091	0.319645	-0.0521464	0.0560286
58.0478	0.413848	0.395685	0.379567	0.374502	-0.0384428	-0.0519509
24.9121	0.363779	0.346208	0.318433	0.379788	-0.0586858	0.0499608
35.5513	0.324472	0.286923	0.273293	0.334528	-0.11638	0.0734896
39.6458	0.3255	0.291399	0.293151	0.343519	-0.0595209	0.0792671
48.3767	0.37295	0.359717	0.337842	0.398072	-0.0687153	0.0448136
20.6017	0.374406	0.342201	0.380781	0.334915	0.000887707	-0.0150093
22.0711	0.315503	0.33943	0.307711	0.338088	0.00174272	0.0217463
31.2865	0.2811	0.281451	0.263483	0.315888	-0.0731015	0.0641937
36.2616	0.32711	0.325087	0.312359	0.359362	-0.0197563	0.053424
19.8414	0.323613	0.28973	0.274084	0.341619	-0.111487	0.0885368
21.1885	0.336041	0.275674	0.261276	0.323835	-0.139733	0.0865779
26.4611	0.384839	0.334019	0.29814	0.370884	-0.123605	0.0555743
18.199	0.382185	0.338064	0.331818	0.391141	-0.0781892	0.0935388
25.9967	0.364825	0.343072	0.339405	0.392451	-0.031106	0.0644603
20.3938	0.38283	0.370396	0.331177	0.389451	-0.0558674	0.0372218
28.4142	0.365271	0.299068	0.308123	0.341211	-0.0872339	0.0488041
28.4746	0.397655	0.424745	0.337318	0.429967	-0.0849895	0.0100682
25.0038	0.368679	0.340639	0.315189	0.375764	-0.0725078	0.0563673
33.5135	0.371631	0.303846	0.298544	0.348697	-0.117041	0.0782034
27.7032	0.295244	0.284211	0.269168	0.338286	-0.0613917	0.0874126
61.3703	0.285741	0.272352	0.25683	0.286979	-0.0943823	0.0215626
66.6404	0.319993	0.306433	0.299598	0.312183	-0.0152268	0.00266975
74.398	0.338754	0.358202	0.331754	0.352355	-0.0342727	-0.0278033
31.9598	0.356358	0.330797	0.328221	0.370986	-0.064184	0.0836881
19.7194	0.446772	0.375112	0.362479	0.413838	-0.116073	0.0592614
59.4504	0.330779	0.305919	0.306456	0.298351	-0.0302785	0.00703155
47.5962	0.309744	0.300197	0.300726	0.266856	-0.0243256	-0.049201
61.8163	0.345013	0.323282	0.315198	0.307115	-0.0487567	-0.00799134
58.1555	0.275311	0.289679	0.28761	0.31295	0.0166881	0.0385527
53.2948	0.363684	0.353381	0.35387	0.358723	-0.040345	0.0111642
67.433	0.300013	0.290447	0.306272	0.287283	0.0163126	-0.00983853
47.8978	0.325514	0.352115	0.311479	0.383496	-0.0371963	0.0398745
14.2663	0.368225	0.405061	0.37309	0.423598	0.0173736	0.0249392
[truncated: 41 more columns]

## Sheet: Fig3
NMF-weight matrix
0.161548	0.0588405	0.126845	0.0972598	0.0841387	0.218352	0.0205389	0.063186	0.16372	0.175402	0.000201672	0.16939	0.187939	0.056973	0.168306	0.241991	0.292435	0.0981901	0.0014231	0.149278	0.0474917	0.117349	0.0572558	0.0193753	0.023435	0.190893	0.0427752	0.0613458	0.310901	0.0339036	0.0253697	0.0280718	0.0860871	0.110754	0.150294	0.183814	0.231767	0.0983596	0.133303	0.0652926	0.0677681	0.00451901	0.0606008	0.207384	0.321834	0.00331324	0.152427	0.0161951	0.291803	0.134271
0.149208	0.183798	0.145636	0.112166	0.138952	0.15879	0.0993379	0.164823	0.0210123	0.262418	0.0530678	0.261037	0.100262	0.237004	0.249284	0.102897	0.328405	0.15236	0.111427	0.188046	0.22698	0.151318	0.156531	0.252983	0.0482617	0.0946974	0.0810288	0.141873	0.117455	0.0964475	0.0914209	0.00141312	0.233995	0.165971	0.205493	0.10438	0.165882	0.144685	0.303397	0.0534721	0.151936	0.0996936	0.135701	0.0862062	0.237665	0.325876	0.196043	0.0202866	0.168546	2.99e-05
0.00255822	0.0140587	0.00955369	0.233221	0.0157388	0.185329	0.0810108	0.120647	0.149165	0.195982	0.00357859	0.266899	0.0350108	0.05989	0.173114	0.252353	0.063963	0.124635	0.104489	0.0347909	0.227152	0.0925137	0.139701	0.181828	0.00472933	0.0221245	0.0017713	0.0140434	0.0653746	0.0683454	0.115308	0.241964	0.197117	0.0748942	0.177458	0.168258	0.174988	0.276087	0.116907	0.121085	0.19759	0.017829	0.0213508	0.0615221	0.0932598	0.256927	0.152325	0.188127	0.13402	0.056365
0.158844	0.307301	0.178795	0.128263	0.238652	0.0684508	0.127572	0	0.0416252	0.109081	0.0544316	0.143867	0.220776	0.0174927	0.0156316	0.0694817	0.0869929	0.0917805	0.203653	0.13479	0.0732108	0.00212751	0.153785	0.261383	0.347808	0.063084	0.18274	0.0618671	0.0729186	0.331302	0.153079	0.168888	0.0869422	0.119378	0.104885	0.225202	0.101255	0.27441	0.217837	0.0649602	0.269628	0.149054	0.245394	0.216172	0.175255	0.0771199	0.106355	0.090009	0.0467886	0.0912132
0.233152	0.00519859	0.268325	0.115347	0.166013	0.0505097	0.147038	0.155623	0.111977	0.184003	0.00245461	0.0643	0.0609757	0.21614	0.196384	0.102862	0.299382	0.0983451	0.144323	0.175935	0.0962315	0.173871	0.0252754	0.0550901	0.0526702	0.193404	0.10657	0.13074	0.114758	0.0847495	0.147565	0.0126057	0.151644	0.0910504	0.0637203	0.0300351	0.0995988	0.193609	0.124052	0.223156	0.0165895	0.298311	0.134712	0.123368	0.187559	0.291286	0.0702325	0.159479	0.047798	0.257033
0.12961	0.224823	0.17542	0.0813529	0.157862	0.0688121	0.107361	0.0846674	0.0323641	0.0551235	0.483042	0.0016205	0.0688189	0.233154	0.0196101	0.204206	0.119878	0.0960233	0.0926844	0.0981114	0.123207	0.184376	0.125374	0.108611	0.0852502	0.0458073	0.0496196	0.186992	0.0762783	0.128097	0.138464	0.560022	0.171535	0.160792	0.0292227	0.0445272	0.0642858	0.0741553	0.0661152	0.106534	0.227212	0.280827	0.105289	0.00554498	0.169929	0.129437	0.0371841	0.0693537	0.0199524	0.00611135
0.261311	0.281596	0.0169339	0.29298	0.0481759	0.132011	0.197774	0.246349	0.132134	0.233229	0.0222756	0.155078	0.120288	0.32424	0.14148	0.109593	0.393173	0.0915444	0.0234724	0.23169	0.118566	0.120193	0.243542	0.17378	0.0201082	0.309801	8.69e-05	0.00155196	0.0917486	0.118477	0.237737	0.0237676	0.261567	0.15723	0.0760395	0.0220508	0.0502231	0.0642533	0.213929	0.149837	0.113166	0.20321	0.278211	0.115924	0.224784	0.109682	0.203925	0.0272096	0.213278	0.181677
0.197709	0.231706	0.00670369	0.234506	0.0881552	0.10915	0.00826405	0.215035	0.29978	0.271539	0.578672	0.0320218	0.116423	0.254124	0.0718268	0.128982	0.142691	0.302176	0.226076	0.074392	0.0509327	0.000377599	0.134885	0.270557	0.201089	0.0632211	0.0348434	0	0.193602	0.252803	0.194893	0.000526132	0.201682	0.0356517	0.128657	0.31006	0.072514	0.282621	0.159623	0.231655	0.19296	0.299894	0.0526732	0.0259664	0.251121	0.123637	0.0509814	0.246008	0.000338514	0.0431748
0.0602682	0.176356	0.149861	0.0980896	0.0469391	0.157773	0.216933	0.29026	0.106505	0.168717	0.220053	0.170271	0.159826	0.251644	0.209957	0.00496368	0.413866	0.226348	0.00462279	0.0341128	0.0503245	0.229965	0.287014	0.127281	0.0130506	0.217082	0.1747	0.311463	0.136756	0.065655	0.176906	0.213565	0.108873	0.265201	0.358538	0.134468	0.0410037	0.00975737	0.140547	0.315849	0.0986374	0.000531952	0.104855	0.135218	0.0474143	0.212866	0.184432	0.0751564	0.233444	0.0247924
0.0706998	0.13794	0.0476766	0.167205	0.216598	0.20563	0.130782	0.118143	0.335477	0.149612	0.16269	0.280431	0.407763	0.171182	0.224611	0.36022	0.0971319	0.000828581	0.172651	0.222274	0.215359	0.193095	0.213008	0.111005	0.0460677	0	0.113809	0.158088	0.149884	0.175237	0.310427	0.128647	0.236527	0.0885145	0.278549	0	0.325648	0.182939	0.0423784	0.24021	0.0631867	0.074209	0.205655	0.0808838	0.0485354	0.259635	0.0821671	0.166955	0.010787	0.0823586
NMF- component matrix
0.06601	0.0678724	0.162024	0.84194	0.38641	0.11152	0.246767	0.358144	0.160065	0.110131
0.0179328	0.967255	0.385227	0.144454	0.249525	0.155406	0.0315115	0.0639058	0.0186262	0.496139
0.3436	0.165719	0.0243833	0.250929	0.130473	0.608356	0.00826773	0.0152118	0.00460232	1.12543
0.00770171	0.104371	0.778222	0.586132	0.4723	0.17509	0.0499377	0.261329	0.00544366	0
0.491435	0.0878427	1.28752	0.200785	0.301247	0.454226	0.0071906	0.00925684	0.058859	0.13667
0.123471	0.350436	0.00537289	0.150971	0.382981	0.329142	0.702959	0.0960951	0.00389422	0.0704648
0.0406236	0.112851	0.0033176	0.922895	0.232911	1.01967	0	0.116715	0.382861	0.00392449
0.171562	0.0740081	0.118895	0.000834433	0.461476	0.0383575	0.86367	0.697944	0.012856	0.177227
0.0509562	0.0179434	0.0569952	0.0295082	0.648324	0.0799399	0.695356	0.990982	0	0.152715
0.161862	0.667892	0.0589063	0.0111458	0.0489471	0.00142565	0.519693	0.511177	0.00418551	0.00891141
0.00843965	0.600067	0.0398807	0.184945	0.00219476	0.166193	0.557813	0.539899	0.00380887	0
0.0512561	0.503099	0.214079	0.519571	0	0.0750863	0.0803742	0.674485	0.0324823	0.0457035
0.00383389	0.493364	0.249469	0.339308	0.0815598	0.00113011	0.283291	0.703533	0.0005985	0.164619
0.00322854	0.646512	0.0748069	0.0551492	0.152004	0.222352	0.370633	0.773785	0.0179242	0.0583827
0.00281096	0.254355	0.297695	0.590931	0.115262	0.549666	0.00139105	0.491585	0.225325	0.118564
0.218107	0.0126439	0.204037	0.524832	0.227485	0.348187	0.0747667	0.921342	0.14686	0.261342
0.00173922	0.55427	0.159007	0.482315	0.00579807	0.0528642	0.185755	0.609361	0.00205304	0.155634
0.473628	0.067696	0.183298	0.00678538	0.103986	0.824807	0.828623	0.478156	0.0277188	0.00175566
0.159673	0.313383	0.108443	0.157681	0.000168496	0.361971	0.522955	0.442403	0.357564	0.169099
0.541813	0.376833	0.0453844	0.0261861	0.0798078	4.22e-05	0.777238	0.124561	0.2136	0.0312546
0.417568	0.26334	0.00436039	0.00880714	0.0209429	0.0643889	0.730399	0.22309	0.42472	0.125937
0.0393409	0.023869	0.488755	0.246544	0.715078	0	0.862601	0.305911	0.0988301	0.0103107
0.00140591	0.306922	0.740501	0.158561	0	0.754367	0.21303	0.00229396	0.688865	0.00134686
0.121487	0.175278	0.345016	0.215884	0.323218	0.0182118	0.931882	0.00479738	0.192216	0.0859812
0.33065	0.583475	0.201393	0.0189568	0.122484	0	0.54798	0.00553487	0.0456624	0.230294
0.00471324	0.12484	0.78079	0	0.253976	0.223347	0.658736	0.0365911	0.169096	0.298782
0.120795	1.12843	0.0720567	0.00705549	0.106161	0.135132	0.207763	0.0017203	0.353329	0.165426
0.267781	1.13726	0.117714	0.131921	0.147879	0.133339	0.128604	0	0.0707993	0.123327
0.0405198	0.305318	0.159584	0.316407	3.58e-05	0.19802	0.131824	0.0636536	0.236861	1.06795
0.00137544	0.71761	0.0582327	0.303111	0.178348	0	0.0583213	0.00357882	0.358179	0.948552
0.300701	0.0635459	0.236565	0.289624	0.0294647	0.374629	0.168971	0.0178438	0.0717852	1.1224
0.169349	0.00116284	0.167916	0.246485	0.144016	0.380224	0.0130592	0.0029165	0.344303	1.27454
0.0404334	0.624083	0.0484884	0.00159773	0.258621	0.0116143	0.126726	0.169441	0.567638	0.573333
1.01079	0.00296673	0.176236	0.012524	0.0351459	0.0104845	0.223727	0.754263	0.777328	0.000681293
0.133259	0.211286	0.317054	0.297376	0.0984223	0.112397	0.130684	0.154427	0.764267	0.428662
0.329372	0.626805	0.513526	0	0.388491	0.00011517	0.0296701	0.384223	0.317476	0
0.273405	0.787052	0.0476826	0	0.1765	0.00353842	0.329537	0.0173694	0.461827	0.114543
0.171975	0.743578	0.131581	0.00224243	0.676379	0.0501469	0.246166	0.00996362	0.12428	0
0.465532	0.45941	0.00263657	0.00315062	0.88014	0.00551067	0.295121	0.0152467	0.300334	0.0300552
0.422582	0.17562	0.0109122	0.103433	0.919744	0.0308134	0.363951	0.268752	0.306886	0.0909782
0.477571	0.360202	0.0165479	0.566321	0.00517547	0.033196	0.873529	0.000581828	0.200974	0
0.0028999	0.0283096	0.276718	0.58465	0.101125	0.0168384	0.0101007	0.234285	1.59793	0.204218
0.00250526	0.0375614	0.324355	0.97619	0.242938	0.105347	0.341084	0.268251	0.00897838	0.0625595
0.0651859	0.230541	0.152044	0.878255	0.00179694	0.393286	0.0186302	0.152728	0.152923	0.203167
0.0184127	1.01e-05	0.286762	1.01734	0.1874	0.225368	0.274507	0.320894	0.00844521	0.122949
0.156411	0.318306	0.235644	0.458715	0.230157	0.189276	0.492613	0	0.10456	0.00982978
0.439574	0.0771536	0.0843058	0	0.0640857	1.10159	0.740134	0.245537	0.0149829	0.00130015
0.391498	0.378969	0.0208776	0.0572693	1.04998	0.0329321	0.0745122	0.0147823	0.358305	0.0333799
1.0088	0.331876	0.544672	0.153984	0.228007	0.141718	0.24257	0	0.00325678	0.0679377
1.47774	0.0290734	0.680165	0.586934	0.00011291	0.00376033	0.120951	0.101785	0.0158341	0.0768532
NMF10
Pre																																														Post
Active	0.0706998	0.13794	0.0476766	0.167205	0.216598	0.20563	0.130782	0.118143	0.335477	0.149612	0.16269	0.280431	0.407763	0.171182	0.224611	0.36022	0.0971319	0.000828581	0.172651	0.222274	0.215359	0.193095	0.213008	0.111005	0.0460677	0	0.113809	0.158088	0.149884	0.175237	0.310427	0.128647	0.236527	0.0885145	0.278549	0	0.325648	0.182939	0.0423784	0.24021	0.0631867	0.074209	0.205655	0.0808838	0.0485354	0.13585	0.0717049	0.0469874	0.128814
Sham	0.259635	0.0821671	0.166955	0.010787	0.0823586	0.172608	0.11417	0.199099	0.0962138	0.141825	0.25264	0.00014739	0.00382931	0.158745	0.107756	0.147489	0.0819096	0.157272	0.000507676	0.162597	0.256886	0.113722	0.123034	0.152952	0.110574	0.10209	0.260894	0.202501	0.0309504	0.234711	0.133397	0.208972	0.201708	0.199971	0.13546	0.124418	0.123925	0.223322	0.172855							0.339936	0.23771	0.183981	0.117885
[truncated: 118 more columns]

## Sheet: Fig4
DMN	F32W	AV
0.0165114	0.357143	0.145833
0.101554	0.0588235	-0.0857143
0.142055	0.111111	-0.0549451
-0.235299	0.272727	-0.0227273
0.206122	-0.1	-0.1
-0.042567	0.037037	-0.0645161
0.109215	0.025641	0.0537634
0.236998	0.0833333	-0.010989
-0.0514187	0.166667	-0.14
0.179093	0.111111	-0.00952381
0.161365	0.153846	0.027027
0.0298772	0.153846	-0.0681818
0.141245	0.416667	-0.027027
0.0558105	0.0666667	-0.106383
0.0553369	0.272727	0.0133333
0.0451063	0.111111	-0.0322581
0.226202	0.130435	-0.0714286
-0.186041	0.3125	-0.0350877
-0.080152	0.0769231	0.178082
-0.0464988	0.142857	-0.097561
0.0636181	0.172414	0
0.0401563	-0.0526316	-0.0277778
0.316073	0.172414	0.0337079
0.106246	0.230769	-0.010101
-0.0272158	0.0769231	-0.2
-0.0888153	0.230769	0.05
-0.362157	0.391304	1
-0.127059	0.28	1
0.0912096	0.2	-0.0909091
0.159395	0.0967742	-0.0461538
0.0323799	0.0857143	-0.0175439
-0.046278	0.0967742	-0.0384615
0.0672851	0.142857	0.011236
0.0384429	0	0.0943396
0.0635949	0.0666667	0.0227273
0.0358432	0.0833333	-0.0232558
-0.00233123	-0.0588235	-0.113402
0.302088	0	0
0.09337	0.103448	-0.015873
0.130851	0.030303	-0.0384615
-0.0989125	0.0555556	-0.0144928
0.165802	0.027027	-0.0315789
-0.0365412	0.05	1
0.0368758	0.12	-0.0655738
0.141907	0.0625	-0.0634921

## Sheet: Fig5
	OFC-DMN-pre
	Active01	Active02	Active03	Active04	Active05	Active06	Active07	Active08	Active09	Active10	Active11	Active12	Active13	Active14	Active15	Active16	Active17	Active18	Active19	Active20	Active21	Active22	Active23	Active24	Active25	Active26	Active27	Active28	Active29	Active30	Active31	Active32	Active33	Active34	Active35	Active36	Active37	Active38	Active39	Active40	Active41	Active42	Active43	Active44	Active45	Sham01	Sham02	Sham03	Sham04
1	0.712	0.76	0.5186	0.813	0.1458	0.138	0.1506	0.0856	0.494	0.1636	0.3024	0.2794	0.2504	0.4022	0.1838	0.4348	0.4782	0.58	0.6022	0.5462	0.1824	0.3906	0.341	0.5658	0.4844	0.315	0.316	0.1998	0.1716	0.2994	0.3012	0.3104	0.1898	0.4806	0.72	0.5406	0.1294	0.439	0.66	0.34	0.7978	0.3536	0.1	0.2168	0.8578	0.12	0.26	0.2272	0.402
2	0.1076	0.78	0.5038	0.82	0.1544	0.14	0.1666	0.1022	0.5194	0.193	0.301	0.2834	0.389	0.4136	0.2	0.4386	0.406	0.58	0.627	0.54	0.1688	0.3836	0.3532	0.5676	0.4768	0.3112	0.2474	0.2256	0.156	0.2794	0.313	0.2352	0.1868	0.4724	0.72	0.4384	0.141	0.4498	0.66	0.4054	0.6986	0.3144	0.14	0.2398	0.8584	0.12	0.2762	0.2724	0.4354
3	0.1544	0.78	0.4992	0.8002	0.157	0.14	0.1648	0.1764	0.52	0.1998	0.2994	0.1936	0.3614	0.415	0.2008	0.3048	0.4854	0.5674	0.6274	0.54	0.2062	0.31	0.3986	0.554	0.5084	0.3324	0.2508	0.2332	0.1378	0.2772	0.3742	0.2744	0.1914	0.371	0.4136	0.314	0.0416	0.3238	0.66	0.443	0.7	0.3544	0.1416	0.26	0.8618	0.1574	0.283	0.294	0.4916
4	0.1984	0.78	0.4332	0.6886	0.1484	0.14	0.1676	0.1424	0.5198	0.2	0.2722	0.1466	0.3072	0.4498	0.1906	0.2262	0.594	0.56	0.6418	0.5596	0.2936	0.085	0.4176	0.5598	0.5554	0.34	0.219	0.2188	0.1732	0.3192	0.3822	0.2684	0.1974	0.2954	0.5124	0.5484	0.1408	0.1822	0.66	0.443	0.68	0.3468	0.1424	0.28	0.8484	0.2	0.3308	0.2936	0.5156
5	0.1992	0.7796	0.2138	0.5474	0.1592	0.1716	0.2062	0.1396	0.52	0.22	0.316	0.1976	0.291	0.363	0.2136	0.2148	0.6382	0.6	0.6888	0.5292	0.3282	0.0606	0.3822	0.5638	0.5164	0.34	0.1712	0.2158	0.198	0.105	0.3982	0.2644	0.2	0.216	0.636	0.308	0.274	0.1256	0.6592	0.4656	0.6862	0.36	0.1496	0.4216	0.8328	0.22	0.2414	0.2942	0.4858
6	0.1682	0.6536	0.1556	0.3962	0.1986	0.16	0.212	0.3158	0.5	0.2398	0.3584	0.1968	0.3042	0.2978	0.3182	0.2216	0.6392	0.62	0.7354	0.4288	0.3036	0.0738	0.3202	0.5908	0.3924	0.28	0.1354	0.2414	0.2812	0.1196	0.4	0.2526	0.1992	0.22	0.7262	0.046	0.3118	0.1508	0.658	0.5128	0.643	0.328	0.1426	0.2034	0.8178	0.2596	0.2542	0.2958	0.4444
7	0.1336	0.5508	0.1542	0.3924	0.2564	0.18	0.222	0.3396	0.5	0.3184	0.3596	0.1788	0.3856	0.2726	0.3632	0.187	0.64	0.62	0.7816	0.5216	0.2972	0.0712	0.3252	0.6128	0.3774	0.24	0.0908	0.1752	0.3342	0.1588	0.4	0.2256	0.1952	0.22	0.9288	0.0404	0.3382	0.137	0.5716	0.5394	0.1602	0.2314	0.1506	0.145	0.7658	0.2788	0.2022	0.3	0.4454
8	0.0902	0.3508	0.1608	0.5062	0.242	0.2828	0.2402	0.3288	0.52	0.3116	0.3784	0.277	0.2426	0.24	0.3012	0.1924	0.64	0.6	0.471	0.6194	0.285	0.042	0.3272	0.2432	0.3958	0.2458	0.087	0.2024	0.4046	0.19	0.439	0.1542	0.1778	0.2244	0.9232	0.02	0.115	0.1846	0.564	0.5226	0.1606	0.2184	0.166	0.263	0.6472	0.188	0.1128	0.3	0.4656
9	0.1668	0.4098	0.1838	0.5532	0.2592	0.386	0.2106	0.327	0.514	0.3064	0.4188	0.319	0.1192	0.2242	0.3092	0.1696	0.64	0.6	0.259	0.3212	0.2574	0.0174	0.3036	0.2422	0.4336	0.3556	0.0856	0.2134	0.4046	0.1338	0.2992	0.12	0.18	0.2642	0.9248	0.0168	0.104	0.2528	0.5594	0.4542	0.1486	0.2776	0.1736	0.28	0.2536	0.1904	0.1228	0.2128	0.4118
10	0.2792	0.5026	0.1902	0.52	0.268	0.3	0.1724	0.3058	0.4488	0.2922	0.4	0.3636	0.2072	0.2298	0.3532	0.169	0.64	0.6	0.292	0.36	0.2426	0.0008	0.2516	0.558	0.0142	0.2588	0.0864	0.1902	0.4	0.1168	0.235	0.1206	0.1768	0.2676	0.9396	0.216	0.1324	0.2642	0.541	0.1884	0.1842	0.4116	0.1732	0.28	0.2756	0.1376	0.1206	0.2112	0.421
11	0.3622	0.389	0.1492	0.4486	0.1842	0.1826	0.1664	0.3206	0.3428	0.13	0.4	0.419	0.4912	0.2574	0.3578	0.183	0.64	0.6	0.434	0.4336	0.2776	0.0008	0.1952	0.12	0.0196	0.266	0.1032	0.175	0.364	0.1536	0.2708	0.1286	0.1676	0.2424	0.7912	0.3592	0.172	0.2682	0.41	0.2168	0.1652	0.4682	0.2206	0.2828	0.3656	0.215	0.1182	0.24	0.419
12	0.4558	0.2408	0.137	0.3	0.2276	0.1982	0.1738	0.34	0.2476	0.04	0.4	0.5102	0.313	0.3616	0.3504	0.1788	0.64	0.612	0.3966	0.3146	0.3064	0.08	0.2444	0.14	0.0198	0.3016	0.1178	0.161	0.1578	0.2652	0.3112	0.293	0.1552	0.2606	0.7252	0.3486	0.1772	0.2752	0.3396	0.24	0.1534	0.4738	0.3812	0.2058	0.496	0.2426	0.7282	0.257	0.3894
13	0.066	0.1502	0.1286	0.2	0.2886	0.2404	0.191	0.325	0.2754	0.04	0.4	0.5544	0.2542	0.42	0.3352	0.2256	0.4434	0.62	0.4186	0.2678	0.2678	0.0882	0.3058	0.16	0.0288	0.3174	0.1364	0.1508	0.1976	0.306	0.385	0.3108	0.1654	0.2806	0.7162	0.1392	0.12	0.2364	0.2626	0.1374	0.2806	0.5262	0.4064	0.0854	0.0896	0.2634	0.6916	0.2324	0.3696
14	0.071	0.1684	0.148	0.18	0.3614	0.2272	0.18	0.381	0.3566	0.0396	0.32	0.5694	0.2188	0.4	0.3238	0.2308	0.2046	0.66	0.4316	0.2568	0.2486	0.1044	0.2806	0.1638	0.0302	0.556	0.2	0.1506	0.2328	0.3134	0.4292	0.3132	0.183	0.3178	0.7386	0.0968	0.5948	0.2338	0.198	0.1106	0.171	0.4708	0.4322	0.0728	0.1284	0.2566	0.6346	0.289	0.3634
15	0.0398	0.6288	0.1658	0.18	0.361	0.1374	0.22	0.4324	0.3558	0.0384	0.32	0.5962	0.1662	0.4222	0.3004	0.2968	0.1846	0.66	0.365	0.1912	0.302	0.12	0.284	0.2832	0.0096	0.58	0.19	0.1374	0.1988	0.3098	0.3972	0.3906	0.1804	0.3108	0.7582	0.042	0.614	0.199	0.159	0.0436	0.2056	0.3596	0.4202	0.1026	0.1074	0.2	0.7536	0.3078	0.4502
16	0.1216	0.6986	0.1602	0.2396	0.246	0.135	0.2	0.3952	0.3532	0.0376	0.36	0.475	0.126	0.48	0.341	0.528	0.3512	0.6802	0.27	0.1312	0.2914	0.1292	0.2794	0.3502	0.028	0.64	0.1378	0.1392	0.1974	0.4808	0.3478	0.3806	0.523	0.106	0.76	0.06	0.16	0.1962	0.1898	0.319	0.2078	0.3312	0.4196	0.2162	0.102	0.1688	0.7064	0.3456	0.384
17	0.3364	0.5272	0.172	0.2788	0.0944	0.127	0.22	0.3712	0.4274	0.0754	0.38	0.4714	0.1104	0.4604	0.5038	0.5396	0.5476	0.6598	0.2066	0.1288	0.0728	0.1196	0.2502	0.339	0.0604	0.6352	0.0806	0.1966	0.2002	0.4766	0.3124	0.4	0.7836	0.0828	0.7606	0.06	0.1492	0.2094	0.2088	0.3474	0.186	0.315	0.41	0.4026	0.1316	0.1878	0.6892	0.1888	0.3094
18	0.6124	0.5574	0.1394	0.2474	0.0828	0.1754	0.18	0.3814	0.44	0.0324	0.3848	0.4896	0.1	0.4944	0.5114	0.5352	0.66	0.64	0.2	0.3732	0.1086	0.1132	0.2346	0.221	0.0812	0.6352	0.171	0.2272	0.2078	0.4348	0.269	0.4	0.7722	0.06	0.7798	0.06	0.146	0.2266	0.2138	0.2642	0.1838	0.2678	0.4046	0.2642	0.1388	0.226	0.6924	0.1488	0.2982
19	0.4992	0.56	0.1288	0.35	0.1	0.1932	0.14	0.38	0.4	0.318	0.3898	0.5054	0.085	0.5332	0.5222	0.5448	0.76	0.62	0.2	0.42	0.1594	0.12	0.1726	0.2768	0.1328	0.6396	0.22	0.225	0.2152	0.252	0.2382	0.4	0.7416	0.126	0.661	0.0726	0.1032	0.2412	0.2352	0.248	0.2402	0.2188	0.2552	0.129	0.1344	0.1016	0.6316	0.1758	0.341
20	0.4108	0.5746	0.191	0.4048	0.1298	0.2014	0.16	0.4144	0.4158	0.5084	0.4094	0.4218	0.1602	0.4916	0.5198	0.5722	0.82	0.14	0.1816	0.3982	0.0908	0.12	0.1244	0.3748	0.245	0.5966	0.22	0.3476	0.2254	0.3818	0.281	0.4	0.7548	0.1912	0.2486	0.1542	0.1	0.2378	0.2498	0.2542	0.26	0.5516	0.4164	0.1484	0.106	0.103	0.581	0.151	0.4642
21	0.4536	0.507	0.3202	0.4206	0.0926	0.184	0.2396	0.3822	0.4448	0.5306	0.4084	0.4358	0.2044	0.4628	0.5236	0.5394	0.82	0.125	0.2478	0.3034	0.04	0.12	0.687	0.4186	0.1446	0.5948	0.22	0.247	0.2014	0.3924	0.2976	0.3896	0.79	0.4538	0.284	0.1286	0.0828	0.2368	0.3082	0.292	0.2744	0.6034	0.5172	0.1648	0.1136	0.0788	0.58	0.0996	0.4512
22	0.5716	0.409	0.373	0.4826	0.1	0.1656	0.2202	0.3382	0.4456	0.5384	0.4122	0.4512	0.2226	0.4136	0.54	0.4934	0.8	0.4576	0.3278	0.2834	0.08	0.12	0.6442	0.44	0.0882	0.4874	0.2122	0.285	0.1728	0.4026	0.38	0.3608	0.7808	0.4768	0.28	0.1262	0.08	0.2388	0.3006	0.308	0.2524	0.5954	0.2412	0.178	0.1552	0.0912	0.5808	0.08	0.4868
23	0.5278	0.4598	0.3458	0.4702	0.111	0.1896	0.2202	0.3672	0.44	0.4304	0.4522	0.4584	0.2546	0.3448	0.5678	0.4172	0.8	0.5582	0.5286	0.3472	0.1344	0.2338	0.6462	0.2008	0.0878	0.5012	0.2202	0.3736	0.1376	0.4394	0.3406	0.3296	0.7602	0.467	0.32	0.1408	0.08	0.26	0.285	0.1968	0.2332	0.6154	0.1494	0.1644	0.1514	0.127	0.5814	0.08	0.433
24	0.2752	0.5776	0.2852	0.3652	0.12	0.2598	0.24	0.2154	0.44	0.089	0.5178	0.4402	0.2672	0.404	0.5642	0.265	0.7028	0.5926	0.486	0.44	0.1302	0.3166	0.6774	0.086	0.0948	0.292	0.2762	0.358	0.1396	0.44	0.34	0.361	0.7492	0.4652	0.32	0.1522	0.08	0.2848	0.2796	0.2896	0.1872	0.5852	0.1864	0.1636	0.1344	0.181	0.6	0.08	0.3166
25	0.314	0.6544	0.2502	0.4924	0.1048	0.2552	0.2314	0.131	0.4	0.0878	0.562	0.384	0.237	0.484	0.6406	0.1214	0.6788	0.5742	0.3834	0.4128	0.0886	0.3002	0.601	0.0594	0.08	0.1496	0.3354	0.369	0.156	0.5304	0.44	0.6194	0.7526	0.478	0.32	0.12	0.1	0.2304	0.2952	0.318	0.2346	0.4446	0.2768	0.1826	0.1234	0.1954	0.5352	0.0946	0.3138
26	0.2998	0.6632	0.2558	0.667	0.1048	0.3354	0.2984	0.3154	0.4	0.0876	0.5592	0.4374	0.1778	0.5	0.6442	0.1054	0.7048	0.6232	0.267	0.4082	0.1406	0.3242	0.6176	0.0654	0.1266	0.113	0.36	0.368	0.1728	0.54	0.488	0.62	0.6514	0.443	0.32	0.1	0.18	0.3416	0.35	0.23	0.2418	0.3318	0.26	0.2022	0.0848	0.2288	0.438	0.0962	0.305
27	0.3186	0.608	0.2696	0.738	0.331	0.3012	0.2768	0.3318	0.3182	0.0822	0.4892	0.4178	0.16	0.54	0.6592	0.1786	0.6576	0.632	0.2462	0.367	0.147	0.3248	0.6	0.096	0.1532	0.107	0.36	0.3994	0.189	0.52	0.5616	0.5662	0.5964	0.4038	0.1302	0.0682	0.22	1	0.28	0.2628	0.3098	0.2682	0.2776	0.198	0.1392	0.2164	0.5588	0.0944	0.3328
28	0.32	0.5532	0.2832	0.7384	0.3484	0.3196	0.2714	0.4792	0.297	0.0828	0.3848	0.4596	0.16	0.4478	0.66	0.68	0.72	0.6948	0.477	0.3524	0.091	0.3156	0.5886	0.0718	0.134	0.1224	0.3494	0.3952	0.2036	0.5	0.1056	0.5494	0.3418	0.387	0.26	0.063	0.22	1	0.2192	0.2646	0.3	0.0886	0.2576	0.1662	0.2766	0.16	0.4406	0.0728	0.3468
29	0.32	0.2872	0.2636	0.7202	0.2594	0.39	0.301	0.5124	0.283	0.0964	0.2992	0.4426	0.1722	0.44	0.66	0.74	0.7636	0.678	0.7164	0.363	0.0782	0.3852	0.64	0.0392	0.12	0.1378	0.3026	0.279	0.2912	0.476	0.3736	0.6074	0.0554	0.3876	0.22	0.1296	0.22	1	0.5596	0.259	0.3394	0.1294	0.22	0.1372	0.2578	0.16	0.4016	0.0918	0.3412
30	0.32	0.2656	0.2768	0.72	0.235	0.4106	0.1706	0.5452	0.3008	0.2096	0.3248	0.4372	0.1588	0.44	0.6202	0.76	0.78	0.6	0.6914	0.3404	0.099	0.4764	0.635	0.0804	0.12	0.103	0.3652	0.2084	0.31	0.423	0.4308	0.5694	0.1648	0.3864	0.18	0.1446	0.22	0.9804	0.1194	0.256	0.4314	0.1914	0.187	0.1432	0.4446	0.16	0.4406	0.1358	0.2996
31	0.32	0.2688	0.3054	0.7278	0.1658	0.414	0.094	0.4416	0.3084	0.3376	0.2724	0.2102	0.1444	0.4322	0.6562	0.76	0.784	0.5616	0.0588	0.3576	0.102	0.36	0.5912	0.1602	0.1026	0.1134	0.1174	0.2692	0.322	0.4754	0.4182	0.4958	0.207	0.3854	0.16	0.1458	0.2246	0.9556	0.2514	0.2484	0.4756	0.2046	0.1572	0.1398	0.6044	0.1928	0.5044	0.1182	0.28
32	0.3114	0.281	0.3076	0.7272	0.1936	0.459	0.089	0.211	0.091	0.6332	0.2582	0.2534	0.141	0.4324	0.599	0.72	0.82	0.455	0.052	0.38	0.0752	0.3176	0.5766	0.5	0.112	0.1456	0.1144	0.196	0.3416	0.502	0.407	0.2914	0.2002	0.4532	0.1702	0.1392	0.1984	0.9318	0.2814	0.2212	0.3766	0.1854	0.18	0.14	0.6796	0.1942	0.6018	0.1112	0.28
33	0.279	0.289	0.2808	0.732	0.209	0.48	0.3002	0.2134	0.1374	0.56	0.254	0.266	0.252	0.3712	0.6	0.72	0.8	0.2774	0.114	0.36	0.0708	0.3362	0.5584	0.472	0.321	0.2	0.147	0.0946	0.3516	0.5784	0.4194	0.1884	0.2456	0.503	0.1308	0.0642	0.6768	0.9198	0.3158	0.2184	0.34	0.2052	0.2	0.14	0.705	0.2036	0.694	0.102	0.2842
34	0.3498	0.3216	0.1734	0.4862	0.252	0.48	0.2758	0.1524	0.2968	0.4116	0.2848	0.2762	0.28	0.3544	0.5042	0.7126	0.7996	0.2294	0.7868	0.38	0.0768	0.3716	0.5446	0.41	0.3154	0.2	0.151	0.0716	0.348	0.5658	0.4112	0.181	0.24	0.4606	0.14	0.0814	0.6	0.9196	0.3232	0.2192	0.34	0.2334	0.1986	0.137	0.7266	0.4246	0.68	0.086	0.2856
35	0.3422	0.377	0.1808	0.041	0.2644	0.48	0.2106	0.1232	0.3884	0.6386	0.2838	0.287	0.3186	0.4338	0.4708	0.6108	0.74	0.1192	0.76	0.4312	0.123	0.3276	0.3764	0.4256	0.2762	0.2188	0.138	0.0684	0.346	0.5524	0.376	0.294	0.22	0.3422	0.14	0.0802	0.4178	0.94	0.3452	0.22	0.4	0.2016	0.1968	0.1388	0.737	0.518	0.6982	0.08	0.2682
36	0.3284	0.402	0.28	0.0466	0.2468	0.48	0.218	0.1394	0.36	0.7232	0.2962	0.1962	0.34	0.4328	0.5	0.6376	0.72	0.1	0.55	0.414	0.1382	0.2432	0.583	0.517	0.2588	0.1706	0.1	0.06	0.35	0.492	0.3628	0.2658	0.24	0.3534	0.1642	0.06	0.398	0.94	0.3592	0.22	0.3794	0.136	0.2	0.0902	0.7502	0.5332	0.7002	0.06	0.26
37	0.2962	0.4002	0.2596	0.12	0.2466	0.48	0.1608	0.2006	0.2	0.9714	0.3298	0.1178	0.4056	0.4166	0.4952	0.5068	0.74	0.1188	0.2066	0.52	0.1402	0.2118	0.6654	0.5408	0.2376	0.1518	0.1	0.0734	0.3452	0.462	0.3792	0.2154	0.28	0.4096	0.1576	0.092	0.4734	0.94	0.2808	0.22	0.3594	0.1186	0.1648	0.1	0.7246	0.58	0.6306	0.08	0.204
38	0.2882	0.4014	0.2584	0.124	0.21	0.48	0.2296	0.176	0.18	0.9802	0.38	0.0762	0.4668	0.3298	0.4954	0.3838	0.708	0.1358	0.1198	0.5286	0.0986	0.2308	0.72	0.6318	0.223	0.177	0.1	0.1164	0.3488	0.3214	0.361	0.265	0.28	0.4036	0.1412	0.0732	0.6178	0.9784	0.2164	0.2584	0.3594	0.2816	0.1128	0.1014	0.759	0.5882	0.5378	0.08	0.1984
39	0.3254	0.3536	0.2056	0.136	0.1582	0.48	0.3774	0.2314	0.1066	0.98	0.4164	0.0806	0.488	0.3572	0.397	0.2852	0.6948	0.1212	0.1308	0.52	0.127	0.2018	0.72	0.3986	0.2378	0.1996	0.1	0.1074	0.4514	0.2732	0.3344	0.28	0.3	0.3466	0.2492	0.1432	0.6396	0.984	0.232	0.26	0.3082	0.365	0.7694	0.12	0.76	0.6194	0.534	0.08	0.201
40	0.36	0.3186	0.22	0.1616	0.1464	0.48	0.339	0.2514	0.1198	0.9754	0.46	0.08	0.4332	0.3312	0.3548	0.25	0.6664	0.1204	0.076	0.44	0.1306	0.0936	0.6506	0.1754	0.241	0.213	0.1336	0.0844	0.4962	0.257	0.367	0.2454	0.2912	0.4346	0.2514	0.1026	0.6882	0.9452	0.2454	0.221	0.1566	0.36	0.758	0.14	0.751	0.607	0.5652	0.08	0.1996
41	0.2702	0.3298	0.22	0.14	0.2206	0.44	0.247	0.2784	0.1198	0.9674	0.46	0.1386	0.308	0.336	0.3264	0.21	0.6324	0.1236	0.0808	0.3	0.1406	0.086	0.6596	0.1598	0.2684	0.2086	0.1502	0.1136	0.5126	0.3084	0.4622	0.2228	0.26	0.4206	0.2346	0.1494	0.6884	0.8828	0.0494	0.1962	0.8472	0.3488	0.6936	0.2	0.7342	0.5998	0.3326	0.0804	0.2188
42	0.3236	0.3504	0.2	0.1	0.3712	0.3938	0.1664	0.1544	0.1398	0.9258	0.46	0.128	0.351	0.404	0.1218	0.2684	0.6058	0.1936	0.08	0.3	0.1276	0.1404	0.64	0.1626	0.28	0.1186	0.141	0.1476	0.5592	0.3264	0.4582	0.2258	0.26	0.365	0.1674	0.3032	0.6912	0.5864	0.0748	0.2696	0.9396	0.3608	0.6348	0.2	0.734	0.6	0.0904	0.0928	0.221
43	0.4142	0.3564	0.2	0.1	0.437	0.2506	0.1482	0.1768	0.14	0.9206	0.44	0.0986	0.138	0.4216	0.3114	0.2992	0.5586	0.2122	0.1052	0.3	0.107	0.1432	0.64	0.147	0.275	0.26	0.1166	0.1578	0.6138	0.2578	0.3812	0.276	0.28	0.3128	0.1776	0.3606	0.6722	0.283	0.2132	0.3176	0.9506	0.4598	0.5896	0.1814	0.7936	0.62	0.0706	0.0944	0.2092
44	0.4442	0.322	0.2162	0.0654	0.4346	0.2256	0.1182	0.1074	0.1352	0.9228	0.4246	0.2562	0.146	0.3436	0.3396	0.2692	0.5002	0.2014	0.1026	0.32	0.102	0.176	0.6496	0.1538	0.264	0.3202	0.0778	0.1594	0.3078	0.1628	0.38	0.3068	0.26	0.2494	0.1498	0.3866	0.6806	0.2262	0.2262	0.321	0.9532	0.8912	0.5734	0.282	0.8	0.6416	0.0942	0.0784	0.1822
45	0.142	0.3144	0.2266	0.0736	0.471	0.243	0.1506	0.1406	0.1116	0.9216	0.406	0.4182	0.1702	0.272	0.2964	0.24	0.5084	0.1058	0.0984	0.34	0.0828	0.1058	0.6096	0.1442	0.2882	0.34	0.0546	0.2402	0.3404	0.1184	0.4154	0.3212	0.1708	0.2362	0.1662	0.3618	0.6806	0.2836	0.4674	0.3608	0.9122	0.879	0.1344	0.3764	0.7816	0.6122	0.1798	0.0628	0.0636
46	0.1236	0.4344	0.2096	0.2002	0.4976	0.2112	0.1386	0.18	0.1026	0.8604	0.3984	0.3948	0.2268	0.2632	0.32	0.2452	0.5594	0.1054	0.1116	0.4592	0.067	0.1104	0.5492	0.14	0.174	0.3022	0.0936	0.2402	0.7928	0.1404	0.48	0.3798	0.12	0.219	0.18	0.3792	0.6988	0.3754	0.5046	0.3958	0.1748	0.889	0.1088	0.3592	0.7782	0.6006	0.1724	0.1164	0.2128
47	0.1698	0.2662	0.2436	0.1952	0.5804	0.1046	0.0964	0.18	0.1154	0.808	0.417	0.3632	0.2264	0.2808	0.34	0.2832	0.5508	0.1106	0.1694	0.4502	0.06	0.0988	0.5014	0.14	0.1146	0.3064	0.1144	0.2602	0.8	0.147	0.48	0.3988	0.2336	0.1842	0.1786	0.36	0.6694	0.3792	0.5472	0.3806	0.6916	0.87	0.1124	0.401	0.7718	0.566	0.121	0.1994	0.2398
48	0.1618	0.136	0.232	0.185	0.5966	0.1046	0.0998	0.16	0.1366	0.7698	0.4306	0.3268	0.2176	0.2826	0.3292	0.3008	0.5886	0.1564	0.1532	0.3974	0.0556	0.0986	0.8026	0.1364	0.139	0.4044	0.177	0.243	0.76	0.1288	0.48	0.3496	0.36	0.1884	0.1248	0.3476	0.551	0.388	0.5532	0.3806	0.8482	0.92	0.2536	0.4456	0.7722	0.5564	0.0992	0.2768	0.22
49	0.2322	0.1732	0.2062	0.136	0.5414	0.1036	0.1162	0.1564	0.3978	0.6374	0.456	0.3496	0.2006	0.2906	0.2668	0.2532	0.6132	0.16	0.1692	0.2958	0.0354	0.1094	0.88	0.1384	0.1	0.42	0.1962	0.3462	0.76	0.1394	0.48	0.3206	0.2922	0.2074	0.153	0.38	0.5238	0.391	0.4888	0.3258	0.8	0.94	0.289	0.3582	0.6016	0.5502	0.173	0.2962	0.2174
50	0.3046	0.1828	0.2158	0.0592	0.4282	0.1174	0.1158	0.1104	0.4378	0.5476	0.46	0.3368	0.2366	0.289	0.2412	0.2142	0.6334	0.1462	0.1888	0.2726	0.0566	0.1084	0.8276	0.12	0.1	0.5216	0.2476	0.4046	0.7346	0.2	0.453	0.3008	0.3524	0.2062	0.214	0.38	0.5724	0.4016	0.4956	0.3486	0.7636	0.92	0.1872	0.4474	0.6134	0.5606	0.1906	0.2962	0.2
51	0.2942	0.1408	0.2118	0.0402	0.2878	0.12	0.143	0.1232	0.2788	0.58	0.46	0.3268	0.2426	0.4034	0.2172	0.1366	0.6638	0.1452	0.1972	0.2722	0.0986	0.0876	0.7828	0.12	0.1	0.619	0.3036	0.4764	0.7162	0.17	0.4292	0.2686	0.3854	0.2084	0.2466	0.38	0.6912	0.39	0.4724	0.3314	0.76	0.9238	0.1616	0.6378	0.806	0.6	0.1456	0.28	0.0214
52	0.31	0.16	0.2394	0.04	0.2084	0.1116	0.1792	0.176	0.1618	0.4992	0.442	0.3474	0.2492	0.4382	0.2948	0.1658	0.738	0.1348	0.1728	0.2342	0.0886	0.0936	0.189	0.1408	0.1032	0.62	0.254	0.2964	0.6986	0.1698	0.3588	0.284	0.4544	0.1748	0.2358	0.3746	0.6642	0.3254	0.4614	0.3012	0.76	0.9398	0.1986	0.7	0.753	0.6	0.14	0.08	0.02
53	0.3086	0.14	0.2404	0.08	0.2168	0.1292	0.1994	0.18	0.2126	0.071	0.446	0.5108	0.2556	0.311	0.304	0.1586	0.7554	0.1104	0.1766	0.2494	0.0948	0.0908	0.2202	0.153	0.1024	0.6002	0.2308	0.3182	0.5644	0.2338	0.338	0.2474	0.484	0.214	0.1784	0.3534	0.3634	0.3396	0.4684	0.3298	0.78	0.92	0.2198	0.72	0.7216	0.6534	0.1202	0.08	0.02
54	0.2366	0.608	0.193	0.0806	0.2536	0.1454	0.1992	0.18	0.3254	0.0122	0.4408	0.5126	0.2444	0.2434	0.3092	0.1656	0.746	0.081	0.1818	0.229	0.04	0.0712	0.2396	0.187	0.2666	0.5876	0.2396	0.284	0.386	0.3882	0.3788	0.2812	0.4628	0.1968	0.1878	0.4118	0.2734	0.3024	0.4674	0.3452	0.7774	0.8596	0.1812	0.7506	0.7348	0.7744	0.0846	0.06	0.02
55	0.252	0.5428	0.1166	0.0822	0.542	0.1548	0.1996	0.1594	0.3216	0.0314	0.3762	0.5094	0.2152	0.492	0.294	0.176	0.72	0.0828	0.1914	0.1586	0.04	0.0422	0.26	0.188	0.4412	0.5762	0.1908	0.1622	0.3302	0.393	0.4068	0.28	0.4852	0.1466	0.2708	0.2896	0.3014	0.359	0.4198	0.3436	0.7648	0.1	0.2116	0.7346	0.7202	0.4414	0.162	0.06	0.02
56	0.2962	0.05	0.0844	0.079	0.5758	0.1586	0.1896	0.1764	0.3194	0.0574	0.2566	0.5	0.2186	0.4556	0.483	0.1964	0.7194	0.0966	0.2446	0.1524	0.04	0.1606	0.3	0.18	0.3978	0.5478	0.1628	0.1196	0.3038	0.4332	0.4224	0.2584	0.5574	0.0638	0.4008	0.3024	0.297	0.3596	0.2938	0.34	0.688	0.1	0.4898	0.6982	0.763	0.4208	0.3386	0.0636	0.02
57	0.344	0.24	0.0956	0.1098	0.3534	0.14	0.203	0.2114	0.3288	0.08	0.2556	0.519	0.2802	0.449	0.5608	0.2018	0.7	0.1318	0.4702	0.1748	0.5968	0.13	0.28	0.16	0.3926	0.2536	0.1424	0.12	0.338	0.38	0.4232	0.2584	0.5822	0.0306	0.4164	0.5238	0.3026	0.3498	0.3126	0.3148	0.594	0.1202	0.3752	0.6848	0.7876	0.4868	0.4204	0.0736	0.02
58	0.3734	0.4746	0.6718	0.187	0.14	0.14	0.2878	0.1374	0.3148	0.0668	0.34	0.4632	0.3526	0.447	0.5794	0.217	0.62	0.1204	0.4922	0.1844	0.5094	0.131	0.34	0.066	0.3922	0.1472	0.2208	0.12	0.3782	0.3548	0.367	0.26	0.5826	0.077	0.425	0.5642	0.3012	0.3354	0.2806	0.178	0.574	0.144	0.2662	0.6484	0.8046	0.52	0.4044	0.101	0.02
59	0.3984	0.7484	0.6544	0.2586	0.12	0.1556	0.3562	0.1896	0.3082	0.0596	0.3482	0.4968	0.369	0.47	0.4952	0.219	0.6	0.1242	0.5428	0.1908	0.4884	0.1328	0.36	0.0002	0.2102	0.1514	0.2514	0.14	0.3714	0.2034	0.4284	0.26	0.5862	0.0538	0.4104	0.4476	0.3722	0.3182	0.2562	0.2408	0.58	0.1428	0.5202	0.537	0.7084	0.5388	0.337	0.1218	0.02
60	0.4792	0.7484	0.5822	0.3564	0.1	0.1586	0.393	0.262	0.335	0.0596	0.3608	0.517	0.3884	0.4458	0.1708	0.1798	0.6012	0.1732	0.5188	0.1788	0.6626	0.1154	0.36	0.0604	0.0782	0.1402	0.2306	0.14	0.3602	0.195	0.4028	0.2584	0.6134	0.1224	0.3944	0.268	0.22	0.2714	0.2754	0.2148	0.58	0.1506	0.6008	0.473	0.6218	0.4602	0.2766	0.1284	0.2086
61	0.576	0.7198	0.5584	0.3502	0.106	0.192	0.4302	0.2786	0.36	0.1192	0.4298	0.5262	0.3844	0.353	0.123	0.1682	0.6242	0.18	0.5194	0.1632	0.789	0.1816	0.347	0.06	0.1794	0.1922	0.205	0.1434	0.3462	0.1574	0.4568	0.2362	0.6122	0.1414	0.38	0.2416	0.1772	0.2972	0.3	0.1836	0.5802	0.12	0.6044	0.5	0.534	0.4054	0.2812	0.1374	0.0424
62	0.552	0.6198	0.5432	0.3162	0.1158	0.1938	0.3824	0.28	0.42	0.07	0.443	0.547	0.3742	0.4678	0.1594	0.142	0.62	0.16	0.413	0.156	0.7	0.6428	0.361	0.2692	0.3	0.33	0.2728	0.1416	0.37	0.1282	0.4572	0.2164	0.2004	0.1804	0.38	0.2862	0.2054	0.272	0.3	0.312	0.5804	0.122	0.634	0.48	0.4	0.3294	0.3246	0.151	0.2824
63	0.5434	0.6	0.5786	0.2708	0.1094	0.1754	0.3234	0.28	0.4464	0.0768	0.4096	0.5812	0.3628	0.7492	0.2274	0.2922	0.606	0.1358	0.4154	0.1612	0.6604	0.186	0.3412	0.1898	0.294	0.5284	0.3142	0.14	0.38	0.1244	0.2332	0.2024	0.22	0.1988	0.3704	0.454	0.328	0.28	0.2612	0.33	0.6404	0.1612	0.695	0.4602	0.4504	0.393	0.3294	0.1408	0.5796
64	0.5262	0.4064	0.6368	0.2774	0.1072	0.0506	0.3548	0.2804	0.4388	0.06	0.3888	0.5786	0.3746	0.7808	0.136	0.4998	0.596	0.1568	0.3952	0.134	0.7	0.1502	0.34	0.178	0.075	0.5622	0.341	0.14	0.42	0.1202	0.3126	0.3612	0.2808	0.2002	0.333	0.4534	0.4146	0.2966	0.28	0.3602	0.6484	0.2998	0.7032	0.44	0.4896	0.598	0.383	0.1444	0.62
65	0.54	0.28	0.6468	0.1934	0.1332	0.0756	0.3742	0.332	0.4116	0.1512	0.3292	0.561	0.2456	0.7772	0.0498	0.677	0.6706	0.186	0.3816	0.1684	0.5052	0.1546	0.4	0.1886	0.1152	0.5294	0.3044	0.1358	0.4536	0.1454	0.3944	0.4144	0.3614	0.1992	0.2708	0.4118	0.347	0.3166	0.34	0.3798	0.5726	0.2	0.7204	0.4598	0.525	0.7016	0.3788	0.159	0.6396
66	0.5382	0.66	0.679	0.1	0.1368	0.421	0.334	0.5516	0.44	0.7524	0.359	0.5536	0.1548	0.7878	0.0312	0.6742	0.7438	0.1804	0.426	0.1652	0.438	0.7	0.36	0.3636	0.338	0.512	0.2892	0.17	0.1384	0.19	0.4366	0.336	0.3236	0.1846	0.2664	0.4008	0.208	0.3258	0.42	0.3628	0.52	0.1796	0.773	0.4154	0.5778	0.6706	0.3896	0.1242	0.0742
67	0.527	0.556	0.4326	0.1	0.1064	0.7566	0.3224	0.7526	0.46	0.06	0.3094	0.5562	0.1476	0.7666	0.0344	0.6734	0.7394	0.2	0.3586	0.1428	0.401	0.7	0.5872	0.261	0.3596	0.5168	0.267	0.16	0.121	0.1486	0.461	0.3218	0.3114	0.1496	0.2642	0.4046	0.176	0.3678	0.46	0.3646	0.3336	0.14	0.78	0.3818	0.6088	0.648	0.4784	0.0888	0.0386
68	0.5424	0.3778	0.18	0.08	0.0848	0.6	0.2856	0.828	0.44	0.04	0.2278	0.4844	0.1326	0.7604	0.0436	0.64	0.5758	0.2206	0.3272	0.1334	0.2782	0.713	0.793	0.3526	0.3556	0.5246	0.2918	0.1612	0.1216	0.0918	0.521	0.4456	0.3884	0.12	0.331	0.4302	0.1884	0.3894	0.5116	0.386	0.2138	0.1068	0.78	0.335	0.5978	0.626	0.46	0.0742	0.072
69	0.5404	0.3496	0.1996	0.4668	0.0776	0.58	0.2308	0.786	0.4676	0.0988	0.2388	0.2644	0.144	0.76	0.0598	0.638	0.4032	0.1954	0.3196	0.1176	0.4212	0.0502	0.7354	0.3738	0.359	0.2064	0.322	0.1644	0.16	0.0974	0.537	0.3618	0.3894	0.1	0.2946	0.4392	0.444	0.336	0.4312	0.3794	0.2384	0.0992	0.8056	0.2954	0.5824	0.6558	0.4566	0.067	0.0752
70	0.4804	0.2752	0.1854	0.1	0.3272	0.5846	0.1862	0.7552	0.48	0.1758	0.236	0.2382	0.2362	0.7378	0.127	0.6022	0.4192	0.2564	0.3716	0.122	0.4666	0.0482	0.6646	0.4086	0.3316	0.1264	0.2412	0.154	0.2752	0.4086	0.536	0.329	0.36	0.12	0.2598	0.4512	0.4832	0.2698	0.2452	0.4412	0.259	0.1674	0.8234	0.211	0.4868	0.676	0.4188	0.067	0.0732
71	0.48	0.2608	0.1792	0.135	0.5066	0.489	0.1518	0.7192	0.545	0.159	0.2434	0.2778	0.22	0.6376	0.1372	0.615	0.4724	0.2886	0.3734	0.34	0.4666	0.0812	0.6186	0.4308	0.2974	0.1292	0.0938	0.1528	0.48	0.4	0.1832	0.3494	0.3	0.12	0.3938	0.425	0.547	0.172	0.238	0.5032	0.28	0.1794	0.697	0.1534	0.4148	0.6608	0.4168	0.0692	0.0732
72	0.52	0.2196	0.1762	0.1664	0.6414	0.4726	0.15	0.6728	0.5806	0.0878	0.2366	0.2678	0.4552	0.0466	0.1754	0.6642	0.52	0.2822	0.3424	0.3296	0.3892	0.0658	0.6256	0.4828	0.2252	0.153	0.066	0.2268	0.4982	0.3858	0.13	0.378	0.3204	0.18	0.4832	0.5544	0.6862	0.2	0.2002	0.482	0.2336	0.5254	0.6422	0.1246	0.4612	0.6098	0.4024	0.0654	0.104
73	0.52	0.1946	0.1818	0.5006	0.7128	0.5184	0.1202	0.6062	0.5924	0.035	0.2524	0.2502	0.5176	0.057	0.2294	0.7452	0.5032	0.1806	0.3262	0.3232	0.5328	0.0766	0.6492	0.4788	0.1472	0.5296	0.0298	0.344	0.348	0.3858	0.2224	0.3	0.4314	0.18	0.46	0.5504	0.157	0.2112	0.4608	0.5892	0.1202	0.5908	0.2094	0.084	0.5058	0.5486	0.387	0.428	0.1516
74	0.5164	0.2434	0.2346	0.6784	0.72	0.4386	0.1122	0.6156	0.5762	0.0712	0.2654	0.2074	0.526	0.069	0.2768	0.7632	0.52	0.1868	0.2056	0.4488	0.2296	0.095	0.7464	0.4714	0.148	0.308	0.0616	0.2942	0.1922	0.3998	0.24	0.3002	0.4198	0.2578	0.424	0.5494	0.1306	0.2008	0.54	0.58	0.1038	0.5314	0.2872	0.0792	0.473	0.5684	0.2938	0.2174	0.1626
75	0.5418	0.2776	0.2204	0.6798	0.6368	0.419	0.0908	0.5698	0.573	0.054	0.2864	0.2518	0.6052	0.115	0.2902	0.7802	0.526	0.4234	0.163	0.5212	0.1384	0.0964	0.772	0.4796	0.1616	0.2836	0.0694	0.2284	0.189	0.418	0.2134	0.3206	0.431	0.2436	0.4452	0.5168	0.2486	0.1886	0.517	0.5822	0.0632	0.6148	0.3104	0.08	0.3404	0.5826	0.2638	0.144	0.1854
76	0.562	0.28	0.2204	0.6806	0.4054	0.2968	0.085	0.4872	0.4936	0.04	0.2144	0.3646	0.493	0.1634	0.3186	0.7774	0.5344	0.255	0.141	0.5926	0.106	0.0532	0.7792	0.4878	0.1666	0.277	0.0666	0.198	0.2072	0.5	0.393	0.3586	0.455	0.2036	0.4872	0.4968	0.24	0.167	0.5168	0.5788	0.0784	0.1404	0.2406	0.04	0.3404	0.5662	0.277	0.1688	0.1874
77	0.6504	0.2812	0.212	0.7174	0.6086	0.2962	0.1762	0.304	0.3098	0.04	0.2462	0.3412	0.4732	0.1874	0.2986	0.7764	0.5242	0.1388	0.108	0.6334	0.0688	0.0232	0.748	0.4212	0.1868	0.2362	0.0626	0.2404	0.2672	0.498	0.435	0.4002	0.4682	0.1912	0.4196	0.4542	0.24	0.1138	0.4766	0.6	0.08	0.1764	0.2732	0.1358	0.3146	0.4888	0.2366	0.248	0.1828
78	0.6508	0.34	0.225	0.6896	0.6798	0.3052	0.3426	0.02	0.2842	0.0666	0.2492	0.3612	0.4894	0.1786	0.289	0.777	0.5804	0.148	0.046	0.657	0.081	0.14	0.728	0.3738	0.3622	0.1758	0.2054	0.2778	0.379	0.4862	0.479	0.36	0.604	0.2746	0.4272	0.419	0.2104	0.141	0.3976	0.62	0.08	0.1892	0.1178	0.0802	0.3204	0.437	0.2332	0.2912	0.1428
79	0.5968	0.3008	0.2224	0.685	0.6734	0.3582	0.426	0.02	0.2196	0.1214	0.2668	0.3598	0.4958	0.1816	0.3008	0.796	0.628	0.1408	0.1412	0.6384	0.099	0.22	0.7396	0.3966	0.3452	0.2148	0.1896	0.3136	0.421	0.472	0.4558	0.2998	0.6334	0.5402	0.4988	0.42	0.4912	0.1814	0.379	0.5016	0.08	0.073	0.124	0.0628	0.3348	0.4372	0.2448	0.2796	0.144
80	0.5818	0.3316	0.2236	0.701	0.5902	0.4012	0.4194	0.02	0.2124	0.1872	0.2938	0.341	0.4808	0.18	0.34	0.799	0.6542	0.128	0.14	0.587	0.0998	0.1772	0.74	0.3898	0.3328	0.19	0.1334	0.3796	0.4006	0.4448	0.4746	0.181	0.5616	0.5604	0.5	0.341	0.5212	0.183	0.34	0.4364	0.6392	0.0786	0.0842	0.0654	0.1042	0.3932	0.214	0.3634	0.1422
81	0.5024	0.471	0.2412	0.7056	0.5872	0.4858	0.42	0.4898	0.4252	0.188	0.26	0.2714	0.4612	0.2572	0.355	0.7818	0.1514	0.109	0.095	0.4116	0.0856	0.0268	0.7388	0.3794	0.263	0.187	0.2544	0.5162	0.4168	0.4414	0.6672	0.1798	0.441	0.58	0.5	0.3382	0.4678	0.2046	0.3242	0.3874	0.64	0.0976	0.0828	0.067	0.1212	0.3154	0.209	0.3058	0.0622
82	0.5248	0.4718	0.2276	0.7354	0.5456	0.4912	0.42	0.476	0.462	0.1862	0.26	0.2064	0.4564	0.2336	0.36	0.821	0.0696	0.0882	0.1	0.2784	0.0834	0.0418	0.7106	0.5132	0.2652	0.2134	0.296	0.4866	0.4562	0.4418	0.635	0.16	0.3816	0.58	0.5344	0.3202	0.372	0.1926	0.3022	0.3276	0.5676	0.129	0.1328	0.0954	0.195	0.3156	0.2102	0.28	0.0706
83	0.54	0.4398	0.2266	0.7186	0.5672	0.425	0.42	0.4272	0.4424	0.2006	0.2608	0.227	0.3786	0.1782	0.418	0.843	0.089	0.0806	0.12	0.2204	0.097	0.5014	0.4694	0.561	0.2362	0.2556	0.2974	0.4158	0.483	0.4504	0.5916	0.219	0.239	0.5932	0.506	0.344	0.1634	0.1826	0.338	0.5098	0.5606	0.1504	0.1452	0.101	0.2074	0.361	0.219	0.2944	0.6416
84	0.54	0.4978	0.2324	0.735	0.3536	0.333	0.42	0.2734	0.4284	0.3508	0.2986	0.2526	0.3268	0.1024	0.4146	0.8534	0.0994	0.0808	0.12	0.1814	0.4168	0.5532	0.0202	0.6674	0.1994	0.3198	0.2758	0.2074	0.4866	0.3904	0.5624	0.2848	0.2552	0.6234	0.2636	0.345	0.1672	0.1308	0.344	0.4926	0.1802	0.1012	0.1378	0.1014	0.2072	0.393	0.2216	0.2776	0.6518
85	0.5794	0.5558	0.2606	0.6772	0.208	0.3068	0.4404	0.2138	0.467	0.3372	0.2896	0.2696	0.3732	0.1014	0.354	0.8028	0.0916	0.08	0.14	0.1104	0.4552	0.468	0.0622	0.7248	0.18	0.3882	0.2784	0.1194	0.4476	0.5986	0.4386	0.3376	0.2504	0.633	0.2316	0.3598	0.3004	0.2624	0.3478	0.44	0.1804	0.0954	0.12	0.103	0.2548	0.4476	0.231	0.2782	0.622
86	0.58	0.5616	0.2394	0.6652	0.211	0.309	0.4596	0.0848	0.3886	0.2362	0.2846	0.2904	0.3956	0.1392	0.3358	0.82	0.1138	0.0798	0.1	0.406	0.3424	0.1464	0.2682	0.7848	0.18	0.2012	0.2762	0.2332	0.4852	0.7352	0.2274	0.3338	0.2162	0.5756	0.2406	0.36	0.38	0.2832	0.3404	0.44	0.1864	0.0792	0.1512	0.1168	0.3134	0.536	0.1082	0.28	0.6198
87	0.485	0.5532	0.2188	0.73	0.2186	0.2792	0.5102	0.0874	0.3986	0.1696	0.2822	0.2944	0.3982	0.1392	0.2916	0.8048	0.1226	0.115	0.12	0.4232	0.2542	0.2208	0.5804	0.7878	0.16	0.1708	0.2748	0.4174	0.5046	0.7416	0.2294	0.334	0.123	0.632	0.2898	0.357	0.42	0.2774	0.4334	0.42	0.2182	0.0834	0.16	0.2234	0.3042	0.569	0.1232	0.2192	0.634
88	0.3432	0.3502	0.2238	0.722	0.175	0.2606	0.4556	0.5112	0.422	0.0686	0.3	0.2866	0.4	0.1942	0.3638	0.8192	0.1358	0.1572	0.1076	0.42	0.2372	0.458	0.477	0.7816	0.16	0.1416	0.2826	0.335	0.467	0.78	0.2624	0.3162	0.14	0.6324	0.3698	0.204	0.4378	0.2838	0.4638	0.3796	0.1864	0.0994	0.083	0.24	0.2996	0.554	0.2566	0.2228	0.5794
89	0.3288	0.3758	0.2184	0.7348	0.2014	0.2492	0.4484	0.5476	0.4214	0.0402	0.3	0.2318	0.4	0.2366	0.3864	0.7418	0.088	0.1772	0.0978	0.4	0.4432	0.4574	0.4462	0.8204	0.134	0.1632	0.2706	0.28	0.4744	0.78	0.29	0.3024	0.1416	0.6372	0.36	0.2664	0.42	0.2856	0.5176	0.3582	0.1596	0.2392	0.0426	0.24	0.2814	0.542	0.268	0.4226	0.4816
90	0.563	0.3994	0.1978	0.7126	0.24	0.2726	0.4652	0.5102	0.3808	0.0402	0.2986	0.2248	0.4	0.2364	0.3228	0.72	0.0856	0.179	0.06	0.4	0.4296	0.4522	0.2868	0.7974	0.1	0.2	0.2554	0.2602	0.525	0.7032	0.3082	0.2996	0.14	0.644	0.3568	0.421	0.4398	0.2552	0.5088	0.247	0.207	0.3422	0.1076	0.134	0.355	0.5968	0.28	0.4926	0.402
91	0.5602	0.42	0.1532	0.6302	0.24	0.2758	0.3986	0.52	0.3418	0.0232	0.2672	0.6186	0.4352	0.2216	0.3412	0.7128	0.1198	0.177	0.06	0.38	0.3876	0.526	0.1244	0.746	0.0852	0.3034	0.2416	0.2454	0.5926	0.6664	0.2906	0.2794	0.14	0.3384	0.3626	0.3364	0.5394	0.2346	0.4004	0.301	0.2492	0.2856	0.1478	0.1288	0.4458	0.6294	0.26	0.3424	0.383
92	0.5972	0.4066	0.3842	0.5668	0.264	0.3128	0.2868	0.5336	0.1334	0.253	0.22	0.6902	0.2916	0.2612	0.3614	0.688	0.1396	0.1796	0.0586	0.32	0.3816	0.802	0.0698	0.3634	0.1488	0.3124	0.2668	0.1844	0.5792	0.6	0.39	0.3036	0.1008	0.3076	0.3762	0.358	0.561	0.232	0.3974	0.2704	0.2122	0.078	0.1516	0.5482	0.4746	0.5962	0.1718	0.2462	0.3958
93	0.261	0.36	0.3918	0.52	0.2702	0.2842	0.3082	0.5402	0.1668	0.2688	0.2212	0.64	0.1576	0.6368	0.3214	0.6368	0.1462	0.2378	0.0514	0.34	0.4386	0.825	0.0326	0.4386	0.196	0.273	0.28	0.154	0.5766	0.596	0.3888	0.3428	0.2712	0.2526	0.3348	0.3498	0.552	0.2876	0.4114	0.2606	0.224	0.035	0.1832	0.666	0.4366	0.5062	0.2066	0.2248	0.3948
94	0.2804	0.3588	0.3582	0.48	0.3	0.1936	0.3292	0.5612	0.2456	0.168	0.233	0.6382	0.3186	0.6998	0.2966	0.4864	0.188	0.4534	0.0854	0.3574	0.3616	0.847	0.0068	0.697	0.2308	0.2854	0.28	0.184	0.591	0.5358	0.36	0.36	0.2662	0.228	0.34	0.1898	0.5482	0.27	0.334	0.3004	0.1784	0.0908	0.2108	0.4074	0.2906	0.4238	0.2428	0.2664	0.3152
95	0.275	0.3076	0.267	0.42	0.3	0.1388	0.2454	0.62	0.3328	0.0716	0.21	0.6196	0.6736	0.66	0.4682	0.0868	0.1852	0.5276	0.1006	0.4184	0.3628	0.7814	0.0114	0.7266	0.1812	0.2642	0.2788	0.1818	0.6	0.471	0.3162	0.36	0.2846	0.2546	0.3388	0.2318	0.5516	0.2554	0.2692	0.33	0.0366	0.164	0.2202	0.388	0.2564	0.3376	0.2732	0.293	0.2212
96	0.213	0.3144	0.4834	0.399	0.355	0.6986	0.2902	0.5044	0.3998	0.0604	0.25	0.3188	0.83	0.64	0.4976	0.0972	0.1612	0.5526	0.066	0.425	0.3848	0.1428	0.02	0.7676	0.208	0.212	0.2624	0.169	0.2418	0.3732	0.3054	0.36	0.7194	0.2334	0.3	0.2552	0.1614	0.1902	0.2424	0.4616	0.1718	0.2416	0.2168	0.4364	0.2636	0.3338	0.2746	0.38	0.2148
97	0.1594	0.3798	0.4538	0.379	0.2982	0.7304	0.3588	0.4802	0.4	0.0606	0.0438	0.3316	0.82	0.66	0.52	0.1468	0.148	0.556	0.0988	0.42	0.3492	0.2334	0.02	0.7376	0.2374	0.1298	0.3318	0.1582	0.2164	0.338	0.3844	0.38	0.7818	0.2048	0.32	0.277	0.2324	0.2452	0.347	0.66	0.22	0.245	0.198	0.46	0.322	0.3654	0.2508	0.4	0.4508
98	0.14	0.3818	0.24	0.3746	0.2862	0.5558	0.4278	0.48	0.389	0.06	0.1014	0.3256	0.2634	0.1148	0.52	0.144	0.2858	0.5448	0.1516	0.44	0.3726	0.6488	0.02	0.7208	0.2598	0.107	0.343	0.154	0.2286	0.368	0.3708	0.4544	0.1238	0.209	0.36	0.2894	0.2428	0.2844	0.3202	0.7388	0.26	0.1502	0.1602	0.5336	0.3288	0.4198	0.2356	0.42	0.4416
99	0.1612	0.3332	0.2224	0.635	0.4162	0.2346	0.438	0.4494	0.3824	0.1082	0.1246	0.2622	0.259	0.1464	0.52	0.1542	0.3432	0.462	0.1596	0.48	0.3836	0.717	0.02	0.7386	0.26	0.1306	0.2826	0.232	0.1662	0.3912	0.2528	0.3252	0.1072	0.1938	0.4834	0.3126	0.2192	0.3172	0.4234	0.672	0.26	0.205	0.1572	0.6018	0.2688	0.5096	0.2326	0.42	0.42
100	0.181	0.3132	0.1682	0.723	0.4908	0.196	0.4586	0.4054	0.3654	0.892	0.2078	0.278	0.7808	0.2612	0.5108	0.1762	0.5332	0.4736	0.1492	0.48	0.3772	0.7	0.5298	0.2132	0.2562	0.1152	0.235	0.3378	0.1754	0.4392	0.077	0.2622	0.087	0.1756	0.42	0.3254	0.2104	0.3134	0.4436	0.6594	0.36	0.3216	0.1464	0.6036	0.097	0.5148	0.232	0.42	0.4418
101	0.223	0.3284	0.1862	0.8312	0.52	0.1956	0.3942	0.3994	0.0918	0.9416	0.1006	0.31	0.7698	0.2404	0.3242	0.1572	0.6752	0.5758	0.1828	0.48	0.369	0.7	0.4068	0.2914	0.2628	0.1444	0.212	0.2578	0.1416	0.5002	0.0742	0.2018	0.0958	0.2326	0.4326	0.3344	0.2026	0.3374	0.4518	0.6822	0.3096	0.493	0.1562	0.5974	0.1094	0.56	0.3062	0.38	0.4536
102	0.2504	0.3592	0.2284	0.8158	0.5206	0.1126	0.3764	0.2628	0.1022	0.9516	0.0794	0.3446	0.777	0.2566	0.18	0.1004	0.7036	0.5914	0.5732	0.48	0.3394	0.7	0.2016	0.4894	0.3106	0.1188	0.2388	0.2106	0.1028	0.5088	0.1248	0.3072	0.1152	0.3346	0.4706	0.3388	0.2484	0.283	0.4518	0.7008	0.122	0.2416	0.1676	0.4086	0.3846	0.54	0.5344	0.34	0.4316
103	0.449	0.4074	0.2192	0.7606	0.2	0.0828	0.461	0.161	0.1788	0.88	0.0554	0.3836	0.7864	0.2948	0.2348	0.1044	0.7036	0.5572	0.58	0.46	0.3558	0.74	0.2052	0.66	0.2332	0.159	0.2512	0.1804	0.0982	0.392	0.113	0.3024	0.8096	0.3738	0.54	0.325	0.2698	0.1982	0.4252	0.704	0.0644	0.524	0.1858	0.209	0.3146	0.56	0.2952	0.32	0.38
104	0.5032	0.38	0.2404	0.76	0.2	0.064	0.6454	0.16	0.1992	0.86	0.2786	0.379	0.8334	0.302	0.262	0.1444	0.7054	0.5142	0.5816	0.42	0.3496	0.7394	0.3756	0.7082	0.2106	0.12	0.1716	0.206	0.079	0.2802	0.1184	0.2724	0.926	0.358	0.54	0.2678	0.2462	0.2976	0.4286	0.7098	0.0588	0.5716	0.1884	0.2006	0.0756	0.56	0.2586	0.34	0.345
105	0.511	0.3388	0.2404	0.76	0.18	0.0818	0.683	0.1318	0.2	0.86	0.2064	0.4894	0.8246	0.6972	0.24	0.16	0.6948	0.2084	0.7408	0.4188	0.2466	0.6	0.3792	0.5246	0.3	0.1	0.1264	0.2986	0.0746	0.2588	0.1234	0.258	0.9404	0.353	0.56	0.2046	0.2506	0.37	0.4446	0.631	0.0592	0.5714	0.2058	0.6806	0.109	0.5274	0.2234	0.34	0.3366
106	0.4958	0.2276	0.2152	0.7834	0.1614	0.0836	0.711	0.1	0.16	0.8902	0.3352	0.58	0.8174	0.7464	0.24	0.2	0.6952	0.2406	0.119	0.404	0.5	0.6388	0.4302	0.3342	0.34	0.1	0.1256	0.32	0.0636	0.0212	0.1108	0.247	0.944	0.347	0.5044	0.14	0.242	0.38	0.4654	0.3556	0.0776	0.5914	0.199	0.4952	0.7412	0.5446	0.2214	0.3222	0.151
107	0.48	0.2552	0.1616	0.16	0.1816	0.082	0.7374	0.08	0.1208	0.94	0.7404	0.64	0.7774	0.775	0.24	0.2	0.3514	0.2262	0.1096	0.4248	0.4816	0.647	0.4	0.442	0.3906	0.0768	0.079	0.32	0.0758	0.0366	0.1488	0.3288	0.9482	0.2104	0.4526	0.16	0.2404	0.444	0.4578	0.22	0.0492	0.4462	0.2462	0.2204	0.7668	0.5878	0.14	0.32	0.3054
108	0.4994	0.4274	0.12	0.12	0.1742	0.0868	0.7222	0.0844	0.174	0.9064	0.76	0.6536	0.6962	0.7788	0.26	0.2	0.2164	0.3982	0.1186	0.4334	0.1434	0.5678	0.4	0.48	0.3708	0.0702	0.0786	0.305	0.264	0.1378	0.28	0.28	0.953	0.1146	0.38	0.16	0.2864	0.4706	0.4374	0.201	0.0406	0.446	0.2466	0.234	0.78	0.5242	0.1622	0.32	0.416
109	0.58	0.421	0.1508	0.12	0.1542	0.0828	0.6832	0.0844	0.1386	0.88	0.78	0.7008	0.4676	0.8	0.26	0.18	0.2176	0.415	0.1214	0.4164	0.1202	0.3986	0.4066	0.48	0.295	0.0282	0.3944	0.284	0.2872	0.153	0.28	0.2996	0.8422	0.2902	0.36	0.1398	0.3196	0.46	0.4344	0.2002	0.0538	0.4808	0.201	0.16	0.74	0.5506	0.2	0.32	0.4216
110	0.72	0.2494	0.2398	0.12	0.0934	0.1528	0.6416	0.0958	0.1424	0.8832	0.78	0.733	0.4288	0.78	0.32	0.1874	0.2234	0.4742	0.13	0.4156	0.4266	0.5364	0.4266	0.4996	0.2536	0.0138	0.4542	0.1776	0.245	0.2982	0.3166	0.44	0.8204	0.4724	0.368	0.3248	0.3202	0.22	0.3062	0.16	0.06	0.5192	0.1122	0.14	0.72	0.6204	0.1762	0.32	0.1778
111	0.74	0.2962	0.2926	0.12	0.087	0.2006	0.5184	0.0828	0.1532	0.9	0.8036	0.72	0.421	0.7828	0.4542	0.1408	0.3068	0.2884	0.134	0.3518	0.6972	0.2446	0.4162	0.5254	0.224	0.0596	0.48	0.2202	0.2656	0.3718	0.3216	0.4998	0.21	0.1552	0.4068	0.3798	0.33	0.2324	0.2352	0.18	0.0652	0.5004	0.66	0.4876	0.1	0.64	0.1312	0.2626	0.18
112	0.067	0.2926	0.292	0.1	0.12	0.305	0.391	0.2246	0.1638	0.9	0.794	0.6644	0.4002	0.7674	0.3672	0.16	0.4	0.2848	0.1396	0.3566	0.726	0.2	0.3936	0.5714	0.2366	0.082	0.12	0.1704	0.2704	0.3604	0.3976	0.5048	0.214	0.1896	0.414	0.3646	0.3638	0.2558	0.4218	0.2008	0.08	0.5396	0.64	0.313	0.74	0.6384	0.12	0.1522	0.1606
113	0.087	0.3438	0.2858	0.1034	0.107	0.2812	0.4044	0.5448	0.1454	0.9	0.7866	0.6212	0.3334	0.7788	0.192	0.16	0.4028	0.5196	0.12	0.376	0.7516	0.22	0.32	0.5712	0.2558	0.049	0.12	0.1876	0.2978	0.3808	0.4288	0.26	0.5386	0.3862	0.42	0.3408	0.3606	0.2854	0.4376	0.2004	0.063	0.58	0.62	0.3394	0.76	0.6178	0.1206	0.142	0.1174
114	0.1442	0.4482	0.241	0.8	0.1388	0.2824	0.402	0.5362	0.1374	0.9	0.78	0.5056	0.3332	0.72	0.161	0.16	0.4018	0.3076	0.1592	0.339	0.7532	0.22	0.3566	0.4208	0.227	0.0586	0.1346	0.1602	0.28	0.0612	0.4608	0.2322	0.542	0.5754	0.4454	0.355	0.3616	0.2868	0.4	0.1762	0.0936	0.611	0.5834	0.2466	0.74	0.6402	0.1366	0.2632	0.111
115	0.2992	0.4446	0.1692	0.7256	0.1744	0.2844	0.3294	0.5004	0.1156	0.88	0.7088	0.3332	0.4594	0.72	0.181	0.14	0.4836	0.1366	0.1198	0.28	0.7454	0.22	0.293	0.405	0.157	0.2202	0.1546	0.1282	0.26	0.0758	0.52	0.188	0.6448	0.4364	0.4408	0.38	0.3624	0.236	0.3474	0.2932	0.1066	0.68	0.5318	0.1564	0.7054	0.6414	0.1352	0.3188	0.1774
116	0.1298	0.4454	0.1702	0.2952	0.1568	0.2628	0.32	0.1744	0.1958	0.86	0.5814	0.5036	0.47	0.728	0.1564	0.1496	0.4996	0.1994	0.1202	0.2774	0.6858	0.14	0.2944	0.368	0.1224	0.1998	0.12	0.1214	0.24	0.112	0.5	0.2302	0.7086	0.3278	0.4656	0.3812	0.3578	0.2692	0.3398	0.3358	0.12	0.6494	0.1202	0.1334	0.7054	0.6504	0.148	0.2984	0.1936
117	0.1926	0.4126	0.2924	0.22	0.1522	0.2594	0.34	0.2418	0.4872	0.86	0.4956	0.5118	0.5538	0.7736	0.2268	0.1504	0.5792	0.2406	0.0674	0.2774	0.7446	0.14	0.202	0.435	0.1098	0.1204	0.1	0.117	0.2576	0.111	0.4918	0.2538	0.8688	0.2406	0.4	0.3878	0.3624	0.2826	0.3752	0.2648	0.16	0.6104	0.1582	0.119	0.6806	0.6408	0.186	0.2634	0.1344
118	0.2424	0.3446	0.6978	0.24	0.1306	0.341	0.2996	0.3412	0.2448	0.86	0.56	0.3202	0.5208	0.778	0.3742	0.1506	0.64	0.26	0.0646	0.28	0.6946	0.1388	0.1838	0.5172	0.1024	0.1116	0.1	0.1708	0.2404	0.1168	0.5	0.2756	0.8412	0.2748	0.3634	0.3504	0.4152	0.2858	0.3866	0.2518	0.1712	0.5666	0.1596	0.119	0.68	0.6262	0.2202	0.1724	0.1576
119	0.2896	0.3102	0.7628	0.26	0.1326	0.3462	0.28	0.3846	0.177	0.86	0.52	0.34	0.5184	0.78	0.3364	0.1722	0.72	0.2424	0.0948	0.32	0.72	0.0914	0.2176	0.53	0.1498	0.1168	0.0998	0.1916	0.2274	0.1272	0.4836	0.2816	0.8066	0.2798	0.1128	0.363	0.3964	0.2936	0.3836	0.2546	0.1916	0.3632	0.1796	0.109	0.651	0.5904	0.267	0.1994	0.1736
120	0.3486	0.3018	0.76	0.28	0.1602	0.3916	0.2998	0.3514	0.1116	0.86	0.4574	0.3404	0.421	0.7662	0.2564	0.16	0.72	0.192	0.103	0.3728	0.74	0.1766	0.254	0.5666	0.1532	0.1344	0.08	0.1624	0.3012	0.1254	0.5602	0.3314	0.76	0.32	0.1102	0.372	0.2944	0.3332	0.3662	0.2934	0.109	0.3172	0.1386	0.1288	0.4596	0.54	0.5504	0.2618	0.502
121	0.3798	0.3544	0.74	0.3	0.1402	0.4554	0.3	0.3806	0.0976	0.86	0.4352	0.3556	0.4036	0.62	0.2436	0.1564	0.7434	0.1568	0.1496	0.4194	0.7896	0.1828	0.2912	0.6182	0.1092	0.1394	0.0684	0.1604	0.2466	0.4906	0.56	0.3802	0.74	0.32	0.0846	0.438	0.3728	0.3898	0.1064	0.3722	0.0984	0.3194	0.1284	0.1344	0.3096	0.519	0.513	0.2418	0.6404
122	0.32	0.3202	0.7166	0.3224	0.14	0.6368	0.2946	0.3852	0.566	0.86	0.5	0.3622	0.4002	0.5584	0.26	0.153	0.76	0.1084	0.1976	0.4674	0.7988	0.1358	0.291	0.4038	0.119	0.1016	0.06	0.18	0.2012	0.4912	0.56	0.4214	0.7406	0.3114	0.0478	0.3356	0.4204	0.4088	0.1988	0.4326	0.0984	0.3014	0.1218	0.12	0.1174	0.4534	0.348	0.14	0.7346
123	0.26	0.3482	0.663	0.3568	0.18	0.6386	0.2714	0.4774	0.459	0.84	0.5012	0.38	0.3896	0.5842	0.3088	0.1358	0.74	0.0848	0.1918	0.3802	0.8052	0.1336	0.237	0.175	0.1192	0.1008	0.06	0.18	0.147	0.2864	0.553	0.4498	0.7564	0.2328	0.0616	0.318	0.4498	0.4086	0.4812	0.4244	0.1366	0.3174	0.131	0.1156	0.121	0.4728	0.348	0.14	0.5918
124	0.2782	0.362	0.184	0.4904	0.1794	0.637	0.24	0.5606	0.2128	0.82	0.5048	0.38	0.3794	0.5424	0.3274	0.1356	0.716	0.0404	0.224	0.26	0.8014	0.1662	0.1584	0.1382	0.1256	0.1036	0.06	0.1668	0.1144	0.0404	0.455	0.4112	0.7346	0.2206	0.2126	0.3308	0.3994	0.4	0.475	0.4144	0.4956	0.2872	0.1098	0.059	0.158	0.4162	0.3568	0.1598	0.2294
125	0.2202	0.3674	0.1772	0.7406	0.1808	0.5294	0.28	0.6682	0.1936	0.8196	0.5048	0.42	0.4346	0.4854	0.4	0.1364	0.72	0.0424	0.2082	0.16	0.7664	0.278	0.0458	0.6626	0.1042	0.0796	0.06	0.1372	0.0886	0.06	0.4698	0.1722	0.7248	0.267	0.2194	0.3446	0.3298	0.3898	0.478	0.3846	0.336	0.2964	0.1418	0.1012	0.1766	0.3892	0.3498	0.16	0.2774
126	0.2362	0.3334	0.1558	0.7428	0.0936	0.5684	0.28	0.685	0.2538	0.78	0.48	0.4038	0.4574	0.5	0.3624	0.1328	0.72	0.0612	0.1408	0.096	0.6888	0.319	0.0448	0.5804	0.1	0.1	0.06	0.328	0.18	0.04	0.4602	0.0766	0.82	0.3068	0.1878	0.36	0.3104	0.4076	0.491	0.4	0.3778	0.2744	0.2118	0.0612	0.1642	0.3704	0.3416	0.1782	0.2764
127	0.2412	0.3462	0.1638	0.7206	0.0828	0.5912	0.28	0.686	0.2676	0.7788	0.46	0.4038	0.4626	0.6	0.4434	0.2224	0.72	0.082	0.1532	0.0034	0.5276	0.433	0.0424	0.522	0.1004	0.1	0.2342	0.3124	0.1798	0.0534	0.41	0.2082	0.8604	0.327	0.2226	0.359	0.2128	0.376	0.5136	0.4428	0.401	0.1866	0.2344	0.114	0.18	0.3672	0.3586	0.3092	0.2228
128	0.2208	0.3562	0.1228	0.7088	0.0724	0.6182	0.3	0.7	0.3218	0.7746	0.46	0.3112	0.44	0.6764	0.565	0.3108	0.6614	0.0966	0.204	0.0288	0.4114	0.4706	0.1218	0.4578	0.0974	0.12	0.72	0.2444	0.1726	0.1158	0.4396	0.3068	0.88	0.4058	0.2262	0.2578	0.2556	0.293	0.697	0.4534	0.346	0.1914	0.2326	0.1364	0.18	0.384	0.396	0.32	0.2224
129	0.2102	0.3738	0.1288	0.66	0.0912	0.6778	0.3638	0.7	0.2818	0.805	0.4078	0.3046	0.44	0.7336	0.6744	0.4562	0.67	0.145	0.2988	0.04	0.2344	0.52	0.1676	0.4708	0.095	0.12	0.72	0.3446	0.277	0.2396	0.4026	0.2588	0.88	0.4704	0.1704	0.2904	0.2604	0.2564	0.7754	0.4434	0.2394	0.2334	0.1774	0.095	0.18	0.3824	0.4406	0.323	0.2224
130	0.2	0.4256	0.1304	0.6334	0.121	0.7598	0.3744	0.7	0.26	0.624	0.4016	0.2522	0.48	0.7106	0.6708	0.3574	0.709	0.2494	0.1742	0.08	0.4464	0.5	0.1846	0.4824	0.0774	0.12	0.064	0.3646	0.32	0.22	0.44	0.1494	0.84	0.5	0.1966	0.298	0.2832	0.1444	0.78	0.4152	0.1838	0.3118	0.0506	0.142	0.194	0.3678	0.4516	0.3368	0.14
131	0.1808	0.4602	0.147	0.5764	0.0672	0.76	0.3578	0.7	0.26	0.6074	0.3882	0.1532	0.5	0.6438	0.6044	0.3364	0.7366	0.2606	0.1974	0.0962	0.4252	0.469	0.2082	0.4864	0.0648	0.12	0.07	0.3982	0.3422	0.2454	0.46	0.1156	0.84	0.5006	0.2	0.247	0.0748	0.641	0.78	0.373	0.1936	0.3808	0.062	0.0926	0.2	0.4006	0.5044	0.359	0.1208
132	0.1386	0.4862	0.1296	0.3354	0.04	0.76	0.352	0.7	0.2586	0.64	0.3714	0.162	0.5222	0.4386	0.4208	0.4974	0.7218	0.2848	0.231	0.16	0.2958	0.4124	0.2056	0.4458	0.0406	0.0798	0.082	0.2946	0.3684	0.1346	0.46	0.1504	0.816	0.5004	0.1734	0.2898	0.103	0.6996	0.7148	0.4098	0.2482	0.29	0.0606	0.1168	0.1846	0.4154	0.5128	0.8082	0.1168
133	0.1864	0.499	0.1194	0.0874	0.5448	0.789	0.243	0.73	0.2586	0.62	0.3864	0.1752	0.5346	0.3526	0.3652	0.5252	0.7	0.2466	0.2256	0.26	0.2178	0.4122	0.1692	0.4016	0.0616	0.0732	0.1316	0.2764	0.3338	0.158	0.4234	0.171	0.8188	0.4152	0.179	0.3022	0.104	0.6928	0.5928	0.438	0.6178	0.238	0.5238	0.123	0.2	0.409	0.6258	0.78	0.1276
134	0.2064	0.5008	0.0846	0.041	0.657	0.7408	0.2468	0.6924	0.3218	0.54	0.3492	0.2098	0.5	0.6532	0.4024	0.5176	0.72	0.3724	0.2186	0.4	0.2168	0.4302	0.0742	0.3172	0.0604	0.0734	0.1866	0.291	0.3304	0.1614	0.3598	0.1664	0.8734	0.2986	0.22	0.3618	0.1074	0.678	0.6634	0.4444	0.6014	0.232	0.5412	0.0968	0.1998	0.2618	0.6848	0.7286	0.2076
135	0.1208	0.5094	0.0988	0.0442	0.68	0.7094	0.5236	0.6938	0.36	0.4836	0.3316	0.3016	0.48	0.6734	0.409	0.4958	0.7114	0.3808	0.215	0.44	0.2384	0.4634	0.0986	0.229	0.081	0.7758	0.18	0.2996	0.2936	0.205	0.2978	0.1986	0.8536	0.3088	0.22	0.23	0.1846	0.6642	0.7664	0.4558	0.5802	0.25	0.5268	0.2202	0.2106	0.2798	0.697	0.343	0.3052
136	0.0746	0.2414	0.1388	0.1142	0.7254	0.7362	0.1784	0.2896	0.3	0.4688	0.3688	0.3382	0.48	0.693	0.5332	0.4506	0.699	0.3644	0.2332	0.5208	0.276	0.5724	0.1372	0.1846	0.1	0.7046	0.1674	0.2766	0.3078	0.2156	0.32	0.204	0.7674	0.3778	0.2202	0.1942	0.3074	0.6288	0.74	0.456	0.5848	0.233	0.6002	0.22	0.2392	0.3162	0.4976	0.3638	0.3366
137	0.0456	0.6528	0.1394	0.1502	0.78	0.7932	0.2	0.3878	0.2946	0.4848	0.5876	0.3752	0.48	0.6814	0.618	0.4278	0.6828	0.4494	0.2346	0.5208	0.3016	0.5872	0.1382	0.1676	0.18	0.6708	0.1022	0.3018	0.2732	0.2572	0.556	0.173	0.7	0.368	0.2372	0.2062	0.3684	0.6464	0.5494	0.4602	0.5684	0.2434	0.7518	0.22	0.235	0.376	0.4548	0.464	0.3462
138	0.2212	0.4932	0.1414	0.1332	0.78	0.718	0.2126	0.1584	0.301	0.5754	0.561	0.3668	0.4794	0.661	0.6498	0.4262	0.6764	0.5308	0.2606	0.4164	0.3516	0.5878	0.1396	0.1842	0.24	0.6852	0.05	0.2692	0.37	0.269	0.4828	0.168	0.6318	0.3574	0.2964	0.2018	0.297	0.66	0.36	0.478	0.5646	0.3376	0.7576	0.22	0.2076	0.3586	0.4302	0.5914	0.3392
139	0.3248	0.383	0.1602	0.1198	0.7426	0.6798	0.208	0.176	0.2874	0.6	0.503	0.34	0.4604	0.6704	0.5896	0.452	0.6032	0.159	0.2602	0.46	0.314	0.5992	0.1154	0.2046	0.2532	0.68	0.035	0.2446	0.2438	0.2648	0.4762	0.1418	0.6554	0.3214	0.2178	0.1938	0.2458	0.6592	0.4516	0.5182	0.548	0.359	0.7674	0.2192	0.14	0.3518	0.1274	0.6094	0.383
140	0.3802	0.2884	0.1646	0.1264	0.572	0.66	0.178	0.18	0.274	0.6008	0.3494	0.34	0.3996	0.6812	0.5262	0.4738	0.5746	0.1994	0.2522	0.2	0.2814	0.6	0.103	0.1494	0.2814	0.6998	0.0372	0.2742	0.1892	0.3894	0.4062	0.1834	0.618	0.319	0.2328	0.3296	0.241	0.6184	0.4822	0.4982	0.289	0.374	0.8	0.211	0.14	0.4732	0.0698	0.7094	0.1856
141	0.4796	0.1818	0.1634	0.217	0.547	0.6016	0.0986	0.1682	0.2796	0.6402	0.1572	0.3066	0.4144	0.66	0.4664	0.228	0.4676	0.18	0.25	0.322	0.24	0.6	0.135	0.1942	0.3234	0.7022	0.064	0.2896	0.192	0.46	0.2698	0.1818	0.542	0.3152	0.5012	0.4758	0.2396	0.3352	0.4668	0.4252	0.1424	0.3618	0.763	0.1926	0.24	0.54	0.1012	0.7192	0.2278
142	0.4846	0.1002	0.1784	0.2252	0.476	0.5302	0.114	0.1924	0.241	0.7	0.122	0.306	0.3394	0.7094	0.417	0.1616	0.4456	0.1312	0.2572	0.2008	0.2002	0.6	0.1308	0.419	0.3476	0.7	0.0654	0.3322	0.18	0.455	0.2576	0.175	0.1056	0.314	0.6196	0.4846	0.2182	0.2848	0.459	0.3086	0.1364	0.3532	0.7728	0.1666	0.2516	0.531	0.0934	0.7198	0.2134
143	0.486	0.0914	0.1824	0.2358	0.4734	0.4362	0.1048	0.1824	0.252	0.7222	0.1256	0.3018	0.3156	0.5776	0.4102	0.139	0.4426	0.1692	0.2414	0.185	0.1868	0.5988	0.1252	0.4898	0.2822	0.7	0.0638	0.3308	0.18	0.4068	0.3536	0.1222	0.158	0.3152	0.56	0.2866	0.1646	0.508	0.4764	0.34	0.1292	0.3376	0.2624	0.1242	0.3004	0.4822	0.151	0.712	0.1636
144	0.4954	0.0796	0.219	0.2104	0.4386	0.3388	0.064	0.4132	0.2952	0.72	0.1544	0.5294	0.3598	0.4016	0.4298	0.14	0.4334	0.2226	0.2578	0.3364	0.2312	0.5016	0.1	0.5696	0.28	0.7	0.0648	0.3234	0.2	0.4196	0.4428	0.1204	0.158	0.28	0.5206	0.2796	0.1726	0.4986	0.472	0.34	0.1448	0.3312	0.24	0.1108	0.3802	0.4614	0.1494	0.7116	0.1752
145	0.4822	0.076	0.2402	0.1816	0.4252	0.3612	0.079	0.4586	0.3074	0.7206	0.156	0.5432	0.238	0.3562	0.42	0.141	0.5806	0.2236	0.2278	0.3398	0.16	0.4626	0.06	0.5928	0.2576	0.6834	0.0504	0.2698	0.2	0.4	0.5286	0.1602	0.14	0.2218	0.52	0.4002	0.1914	0.4	0.4208	0.34	0.2296	0.3182	0.3398	0.1044	0.3842	0.468	0.1538	0.5172	0.4586
146	0.443	0.1028	0.262	0.158	0.4306	0.3372	0.079	0.4428	0.4046	0.7	0.12	0.54	0.1068	0.38	0.3552	0.1196	0.6	0.2584	0.1334	0.3442	0.24	0.4258	0.4606	0.6812	0.1758	0.6038	0.0598	0.21	0.2596	0.38	0.6282	0.2114	0.16	0.3016	0.5244	0.43	0.2232	0.2896	0.2332	0.2856	0.325	0.303	0.3398	0.1112	0.409	0.4306	0.1414	0.3972	0.4424
147	0.4422	0.5718	0.2662	0.6282	0.4346	0.2772	0.1084	0.4764	0.4098	0.7252	0.1	0.5178	0.0752	0.46	0.3208	0.127	0.6436	0.4078	0.159	0.3422	0.24	0.4666	0.4214	0.725	0.1298	0.5184	0.107	0.18	0.2394	0.36	0.6652	0.255	0.2	0.3186	0.592	0.436	0.2758	0.2992	0.4202	0.256	0.3474	0.2586	0.3316	0.1256	0.4212	0.365	0.1698	0.1426	0.2942
148	0.46	0.6566	0.2214	0.3474	0.438	0.1484	0.1286	0.5184	0.3958	0.6284	0.0714	0.4304	0.0836	0.44	0.3042	0.1556	0.7066	0.4944	0.2118	0.404	0.1848	0.483	0.4406	0.712	0.1922	0.511	0.117	0.1972	0.2106	0.3882	0.6044	0.298	0.2	0.32	0.6062	0.3738	0.22	0.3698	0.5584	0.2486	0.355	0.3	0.3812	0.1452	0.531	0.4198	0.1386	0.1982	0.2556
149	0.46	0.732	0.2184	0.322	0.369	0.1572	0.1844	0.5362	0.341	0.303	0.0914	0.4332	0.1254	0.46	0.2914	0.1806	0.7462	0.5688	0.4734	0.361	0.18	0.5436	0.46	0.662	0.1716	0.4872	0.1046	0.2	0.2058	0.4204	0.5898	0.3434	0.22	0.3194	0.5108	0.3746	0.2	0.4562	0.5396	0.2	0.3298	0.3158	0.5604	0.1854	0.6812	0.4844	0.02	0.166	0.2406
150	0.46	0.764	0.2016	0.32	0.1422	0.12	0.2196	0.5362	0.3166	0.5168	0.12	0.4914	0.1572	0.4266	0.4656	0.18	0.7598	0.5778	0.54	0.348	0.14	0.5092	0.4718	0.6524	0.1592	0.4806	0.0972	0.4716	0.2674	0.429	0.5946	0.1878	0.1912	0.3192	0.3852	0.3988	0.1958	0.5682	0.4204	0.1796	0.3382	0.3244	0.8102	0.2304	0.6414	0.4778	0.0294	0.089	0.24
151	0.7	0.7616	0.1238	0.36	0.1414	0.145	0.1834	0.54	0.3022	0.6604	0.14	0.4756	0.1276	0.4238	0.365	0.2	0.7708	0.617	0.5822	0.2774	0.14	0.0498	0.3518	0.6538	0.2614	0.452	0.0808	0.4742	0.2924	0.4572	0.5636	0.1718	0.2	0.3164	0.5572	0.3898	0.2176	0.4468	0.3424	0.1924	0.3212	0.337	0.8756	0.26	0.619	0.5082	0.04	0.063	0.24
152	0.6862	0.76	0.1424	0.4	0.2	0.1594	0.218	0.6096	0.324	0.6454	0.14	0.4844	0.1184	0.4306	0.3494	0.22	0.7714	0.6	0.2422	0.2584	0.3788	0.0718	0.2754	0.6592	0.292	0.5192	0.066	0.4192	0.28	0.453	0.56	0.1588	0.1584	0.2878	0.5244	0.3818	0.2424	0.3876	0.2884	0.2022	0.314	0.306	0.9134	0.3566	0.5872	0.4978	0.0202	0.0652	0.2402
153	0.6	0.7194	0.2316	0.221	0.2	0.1444	0.2334	0.5958	0.4368	0.7524	0.1208	0.494	0.1372	0.4592	0.332	0.22	0.7836	0.497	0.1378	0.3792	0.3788	0.0662	0.2376	0.687	0.2828	0.5016	0.1112	0.3902	0.24	0.505	0.3972	0.149	0.0744	0.327	0.4978	0.344	0.1462	0.5132	0.2902	0.48	0.3252	0.3408	0.9068	0.3972	0.4988	0.4812	0.0208	0.0654	0.411
154	0.445	0.6924	0.2692	0.22	0.204	0.1404	0.1988	0.601	0.4748	0.7616	0.1296	0.5286	0.1714	0.3952	0.301	0.2112	0.7864	0.412	0.1236	0.454	0.24	0.088	0.2636	0.6678	0.2558	0.467	0.149	0.429	0.48	0.5222	0.1956	0.1022	0.1732	0.4074	0.3562	0.3324	0.1148	0.6148	0.3218	0.5776	0.3344	0.3688	0.8994	0.4952	0.492	0.446	0.022	0.06	0.6382
155	0.3478	0.6298	0.2894	0.189	0.2086	0.1406	0.1954	0.6	0.4728	0.7208	0.2424	0.529	0.1818	0.2858	0.2654	0.2112	0.7664	0.4222	0.0958	0.3466	0.17	0.1074	0.3144	0.6196	0.2654	0.3152	0.1664	0.4136	0.5	0.5302	0.1906	0.1244	0.2874	0.3948	0.4088	0.346	0.1708	0.658	0.331	0.5404	0.379	0.3234	0.8632	0.5	0.5532	0.359	0.025	0.08	0.6234
156	0.1476	0.6764	0.3316	0.1702	0.1916	0.14	0.1894	0.6008	0.494	0.7204	0.5272	0.5546	0.1928	0.2666	0.2752	0.236	0.6848	0.4764	0.163	0.2218	0.1468	0.0992	0.2938	0.602	0.251	0.2506	0.1852	0.3244	0.4856	0.5284	0.22	0.1248	0.2576	0.3742	0.5696	0.3928	0.3496	0.6538	0.3004	0.54	0.38	0.2858	0.8142	0.5	0.5136	0.3016	0.02	0.06	0.6224
	DMN-AN-pre
	Active01	Active02	Active03	Active04	Active05	Active06	Active07	Active08	Active09	Active10	Active11	Active12	Active13	Active14	Active15	Active16	Active17	Active18	Active19	Active20	Active21	Active22	Active23	Active24	Active25	Active26	Active27	Active28	Active29	Active30	Active31	Active32	Active33	Active34	Active35	Active36	Active37	Active38	Active39	Active40	Active41	Active42	Active43	Active44	Active45	Sham01	Sham02	Sham03	Sham04
1	0.27048	0.62316	0.26037	0.1272	0.37706	0.28642	0.22421	0.35988	0.26392	0.32094	0.34994	0.2766	0.2774	0.34463	0.33503	0.35305	0.26298	0.33208	0.53175	0.40406	0.25282	0.17983	0.26708	0.25657	0.34032	0.32238	0.29648	0.41865	0.31291	0.302	0.35615	0.33001	0.22166	0.31039	0.41101	0.24581	0.27226	0.27136	0.47474	0.33784	0.45171	0.35992	0.16316	0.24818	0.16286	0.36947	0.34105	0.37836	0.37389
2	0.26771	0.65768	0.25634	0.1146	0.37384	0.27895	0.21791	0.37474	0.26144	0.30534	0.35075	0.29783	0.31013	0.34409	0.34963	0.35473	0.25526	0.33509	0.57543	0.40211	0.27539	0.20552	0.27516	0.24131	0.32403	0.32578	0.30106	0.42161	0.31554	0.29882	0.37162	0.31444	0.21407	0.31021	0.35442	0.19366	0.31867	0.24881	0.47474	0.35626	0.46031	0.35321	0.18341	0.24681	0.15476	0.36947	0.31349	0.36283	0.39672
3	0.28375	0.65768	0.26352	0.18236	0.34362	0.27895	0.21034	0.37188	0.26061	0.3452	0.34051	0.23511	0.28848	0.34971	0.33534	0.26477	0.28398	0.32279	0.57577	0.40211	0.28334	0.21971	0.28524	0.23749	0.32273	0.33099	0.30962	0.41741	0.30817	0.29054	0.35306	0.30415	0.25393	0.31581	0.27499	0.17851	0.28337	0.23863	0.47474	0.36546	0.46842	0.34649	0.18409	0.24737	0.15728	0.34059	0.24256	0.37861	0.44008
4	0.31853	0.65385	0.28799	0.21864	0.32638	0.27895	0.22427	0.38411	0.25962	0.34526	0.31177	0.23871	0.31178	0.33541	0.33157	0.20743	0.32062	0.31773	0.58136	0.42424	0.33248	0.20207	0.2842	0.23581	0.37703	0.35474	0.28753	0.41957	0.28356	0.27147	0.24682	0.31294	0.31564	0.32136	0.23859	0.21467	0.26518	0.1916	0.47474	0.36557	0.43406	0.33964	0.18101	0.24138	0.13229	0.33579	0.24653	0.38125	0.46666
5	0.34124	0.65344	0.31065	0.28564	0.28542	0.17421	0.26366	0.40074	0.26232	0.34526	0.32757	0.27782	0.35725	0.33728	0.36822	0.24599	0.34179	0.29271	0.60024	0.47216	0.34239	0.21817	0.30214	0.25899	0.32518	0.35411	0.26819	0.4538	0.24318	0.31137	0.29593	0.31549	0.32011	0.31487	0.19346	0.22078	0.28751	0.1964	0.508	0.37437	0.40767	0.33912	0.21874	0.24351	0.14646	0.33579	0.21325	0.38084	0.42567
6	0.35237	0.54135	0.31072	0.26434	0.31325	0.17998	0.28382	0.35355	0.28817	0.36628	0.34632	0.29017	0.36054	0.29464	0.43593	0.23835	0.31449	0.287	0.59585	0.34526	0.35795	0.23969	0.30202	0.24885	0.25837	0.34905	0.23746	0.49859	0.24297	0.31955	0.28421	0.30449	0.31665	0.31368	0.2896	0.23168	0.28155	0.18505	0.50585	0.42434	0.31805	0.34148	0.22039	0.27397	0.16717	0.34058	0.24108	0.38147	0.39714
7	0.35135	0.46449	0.33318	0.25217	0.40127	0.18629	0.28662	0.34093	0.31783	0.36351	0.34789	0.27667	0.36563	0.29518	0.42143	0.21725	0.29895	0.31166	0.61564	0.37811	0.35877	0.23494	0.32126	0.24708	0.21351	0.33255	0.20288	0.36128	0.27555	0.32739	0.29053	0.30821	0.34749	0.31263	0.43124	0.23773	0.26199	0.1858	0.42271	0.48672	0.31838	0.33857	0.21207	0.31052	0.16311	0.33177	0.26112	0.38105	0.39423
8	0.26173	0.27162	0.35766	0.28197	0.41981	0.17499	0.28184	0.33265	0.32636	0.31595	0.35117	0.30299	0.32746	0.36251	0.35535	0.23943	0.29895	0.35579	0.4602	0.446	0.35341	0.24578	0.31699	0.23476	0.2222	0.32139	0.15423	0.30752	0.32965	0.32911	0.29516	0.32056	0.34675	0.31925	0.40772	0.19895	0.22123	0.17084	0.41739	0.46432	0.3198	0.3266	0.22307	0.24873	0.17633	0.36846	0.27855	0.41053	0.41679
9	0.27379	0.25508	0.3504	0.29207	0.38624	0.14316	0.24637	0.33553	0.30832	0.33418	0.32317	0.29591	0.2904	0.37596	0.30172	0.22352	0.31263	0.38977	0.38027	0.38345	0.35081	0.19719	0.35648	0.23274	0.26343	0.26622	0.14057	0.30711	0.32739	0.2674	0.27617	0.33053	0.34796	0.42806	0.40995	0.19743	0.17393	0.17552	0.41306	0.40476	0.30633	0.28934	0.22536	0.28611	0.21067	0.37794	0.27109	0.29749	0.39153
10	0.26244	0.29301	0.36677	0.30211	0.33751	0.1998	0.33897	0.32791	0.27951	0.33764	0.31579	0.28908	0.31987	0.35884	0.29556	0.23814	0.32632	0.40053	0.41161	0.33785	0.33706	0.19583	0.34901	0.20619	0.26881	0.24829	0.14902	0.24878	0.33458	0.25677	0.256	0.32954	0.33684	0.41264	0.43337	0.18947	0.094053	0.20309	0.40387	0.34526	0.29498	0.28704	0.24513	0.28632	0.21207	0.36193	0.32327	0.28951	0.38229
11	0.24877	0.27072	0.36325	0.31407	0.25015	0.25377	0.36513	0.33195	0.35965	0.29085	0.31579	0.31628	0.35862	0.35135	0.30211	0.23752	0.32632	0.40105	0.36924	0.33725	0.30411	0.2	0.34964	0.21184	0.23284	0.2726	0.16695	0.23983	0.32976	0.30095	0.33928	0.32519	0.32153	0.34322	0.38316	0.20446	0.12176	0.2096	0.38363	0.29076	0.21804	0.25511	0.27287	0.27376	0.25638	0.39546	0.37301	0.32842	0.38063
12	0.27756	0.31748	0.34243	0.37895	0.26965	0.22561	0.366	0.33989	0.39539	0.28421	0.32365	0.36624	0.26679	0.3262	0.30501	0.25478	0.32632	0.39802	0.3316	0.34217	0.28619	0.2	0.35845	0.27698	0.21177	0.27493	0.18266	0.23526	0.25852	0.37749	0.36736	0.3206	0.23619	0.33588	0.33104	0.21198	0.17439	0.21674	0.26703	0.27526	0.21262	0.21038	0.34969	0.22248	0.22102	0.45074	0.43302	0.37621	0.36964
13	0.32902	0.28906	0.29914	0.43158	0.32248	0.26863	0.37686	0.35291	0.35524	0.28421	0.32206	0.36115	0.32829	0.33147	0.30871	0.28408	0.34455	0.34763	0.29372	0.36021	0.26441	0.16265	0.35843	0.28039	0.22901	0.28673	0.20373	0.22129	0.26756	0.37374	0.41106	0.31977	0.22369	0.3218	0.31849	0.26127	0.16218	0.24004	0.29872	0.26733	0.22584	0.19383	0.35261	0.18483	0.15739	0.46458	0.43404	0.39349	0.35322
14	0.32618	0.30455	0.31823	0.44211	0.36112	0.23234	0.38421	0.36551	0.34577	0.25819	0.30973	0.36445	0.32677	0.32308	0.30778	0.24673	0.34494	0.29543	0.22939	0.36024	0.28209	0.17497	0.34697	0.27769	0.24411	0.25855	0.24469	0.21808	0.307	0.36946	0.4412	0.37325	0.22869	0.32434	0.32679	0.26177	0.099926	0.23143	0.32313	0.25817	0.27699	0.17792	0.35355	0.21001	0.19431	0.45657	0.43766	0.38028	0.32536
15	0.31968	0.32413	0.31946	0.44209	0.35119	0.26243	0.36947	0.38079	0.35086	0.21601	0.30526	0.36705	0.30203	0.31777	0.29222	0.25921	0.35255	0.23659	0.23383	0.35385	0.3596	0.18903	0.34869	0.26242	0.21962	0.25789	0.24411	0.22288	0.29939	0.3616	0.38353	0.45406	0.23795	0.3086	0.34807	0.26212	0.11814	0.23843	0.32345	0.23409	0.35535	0.19142	0.34731	0.22538	0.22737	0.40268	0.44833	0.32699	0.35498
16	0.24431	0.29372	0.23471	0.36159	0.28897	0.28463	0.37053	0.36692	0.35983	0.20923	0.34276	0.31662	0.29559	0.33061	0.28507	0.3316	0.31779	0.22595	0.23732	0.35547	0.40553	0.33621	0.33408	0.24687	0.27843	0.22947	0.25364	0.23767	0.29453	0.34411	0.33951	0.46644	0.24192	0.34201	0.35158	0.27579	0.21221	0.24474	0.3096	0.23315	0.38832	0.20231	0.36374	0.26734	0.22914	0.35166	0.45236	0.31961	0.33409
17	0.23485	0.28228	0.22541	0.35337	0.21526	0.27805	0.36526	0.34417	0.33693	0.18019	0.36394	0.30678	0.29299	0.33409	0.28241	0.35916	0.25818	0.26316	0.22769	0.36776	0.41196	0.31077	0.35793	0.24167	0.24387	0.23074	0.26589	0.26952	0.28919	0.34767	0.31968	0.47232	0.24084	0.32599	0.36157	0.26215	0.18414	0.27694	0.28071	0.25437	0.34831	0.19178	0.33767	0.29474	0.29951	0.32158	0.44523	0.23362	0.30881
18	0.27194	0.27455	0.25379	0.30184	0.1746	0.29012	0.37579	0.33579	0.34911	0.21533	0.36348	0.31624	0.29158	0.34441	0.28188	0.35804	0.22421	0.25296	0.20794	0.35409	0.47763	0.29891	0.37279	0.18759	0.27121	0.23074	0.29181	0.29403	0.29383	0.3344	0.29698	0.47368	0.21869	0.38105	0.44553	0.27023	0.24211	0.30002	0.31661	0.23743	0.35019	0.20784	0.31772	0.31619	0.2706	0.35095	0.44087	0.22703	0.3474
19	0.28641	0.2804	0.32182	0.32841	0.17956	0.33846	0.37263	0.32826	0.36316	0.23255	0.37778	0.32792	0.28827	0.38841	0.28986	0.35736	0.20286	0.23368	0.16851	0.34632	0.42269	0.38105	0.38268	0.22379	0.33487	0.22825	0.52721	0.29106	0.25753	0.32479	0.27867	0.47368	0.22021	0.37175	0.34573	0.23728	0.40898	0.27049	0.32181	0.23253	0.37272	0.21087	0.26284	0.40587	0.26019	0.41883	0.36027	0.30246	0.33646
20	0.28012	0.26949	0.34351	0.28331	0.21925	0.35885	0.38934	0.34508	0.39917	0.21515	0.39072	0.3192	0.28859	0.36435	0.28426	0.322	0.20526	0.25895	0.17011	0.32347	0.38412	0.37158	0.39867	0.27973	0.36427	0.23207	0.50506	0.26112	0.23917	0.31154	0.29954	0.47326	0.26318	0.34554	0.32819	0.21252	0.41474	0.32242	0.33179	0.24659	0.39474	0.23444	0.28529	0.44953	0.25959	0.42247	0.34042	0.32871	0.32381
21	0.2584	0.24235	0.35398	0.29744	0.20248	0.32964	0.39786	0.35386	0.3248	0.23521	0.36672	0.31942	0.32711	0.35871	0.28326	0.2568	0.20526	0.30268	0.16336	0.33699	0.39324	0.36421	0.45776	0.29969	0.39171	0.23053	0.50406	0.22342	0.33339	0.31921	0.28126	0.43598	0.28821	0.36846	0.39408	0.22584	0.38021	0.34224	0.34436	0.28596	0.38712	0.2332	0.32867	0.43398	0.28562	0.41934	0.34201	0.31951	0.30553
22	0.28155	0.25039	0.34712	0.32209	0.24593	0.30283	0.4042	0.30925	0.26067	0.27739	0.35252	0.31516	0.33167	0.35708	0.27895	0.18934	0.24526	0.28173	0.17139	0.33924	0.42139	0.32288	0.39539	0.30526	0.39266	0.29275	0.46859	0.29196	0.31747	0.32831	0.36842	0.37297	0.22004	0.38796	0.41474	0.22859	0.3688	0.35838	0.34894	0.32564	0.38455	0.23372	0.27505	0.39565	0.21059	0.38442	0.34249	0.27278	0.32621
23	0.26318	0.2556	0.33783	0.342	0.26003	0.31132	0.42421	0.24929	0.26526	0.25966	0.32692	0.31411	0.40892	0.33878	0.33277	0.13782	0.24345	0.27201	0.23584	0.33224	0.47452	0.33608	0.3306	0.22652	0.38355	0.28438	0.43119	0.33498	0.30122	0.30966	0.34319	0.28398	0.20993	0.39538	0.39368	0.27738	0.39181	0.36855	0.34737	0.30276	0.36601	0.22297	0.2432	0.39121	0.17554	0.34106	0.33248	0.25964	0.344
24	0.24076	0.23712	0.29062	0.29257	0.24999	0.32275	0.41339	0.23537	0.24458	0.25025	0.33788	0.30967	0.41507	0.35396	0.39245	0.18071	0.19975	0.28565	0.20387	0.35625	0.48784	0.34454	0.32961	0.17667	0.39618	0.30794	0.39211	0.33666	0.33228	0.30947	0.33684	0.23191	0.18197	0.39822	0.39307	0.33388	0.38947	0.38114	0.35571	0.28252	0.32036	0.24878	0.23031	0.3854	0.21096	0.3002	0.33053	0.24946	0.31922
25	0.2728	0.2494	0.28377	0.3116	0.23843	0.32587	0.37909	0.24741	0.26047	0.24622	0.30145	0.28257	0.41304	0.37093	0.40641	0.1848	0.17036	0.28823	0.22695	0.36383	0.41056	0.3126	0.29285	0.19119	0.41603	0.33612	0.37008	0.34078	0.34278	0.30286	0.40421	0.30523	0.18265	0.40512	0.40522	0.31741	0.36526	0.39146	0.38327	0.30538	0.29239	0.30083	0.33873	0.38359	0.25377	0.30423	0.31613	0.234	0.28461
26	0.28694	0.22357	0.28806	0.35867	0.23118	0.31093	0.36268	0.25022	0.26316	0.23463	0.28674	0.23883	0.38218	0.35168	0.39437	0.22181	0.18182	0.30635	0.23358	0.36232	0.33946	0.31021	0.31549	0.17135	0.41544	0.3622	0.37368	0.29555	0.35866	0.30947	0.43958	0.30526	0.19369	0.39459	0.41448	0.32865	0.40316	0.2146	0.35868	0.28574	0.27471	0.30975	0.36632	0.36636	0.23889	0.31594	0.24617	0.22743	0.27412
27	0.27481	0.20664	0.28614	0.42632	0.33237	0.24076	0.35168	0.25736	0.28038	0.23572	0.30237	0.33388	0.38971	0.36053	0.37964	0.22223	0.15912	0.31831	0.20751	0.34644	0.33248	0.31852	0.34131	0.17157	0.41925	0.36125	0.3602	0.27584	0.36447	0.31158	0.47096	0.2854	0.18457	0.37665	0.38961	0.28683	0.44	0.36842	0.36003	0.30983	0.29955	0.32717	0.36735	0.35573	0.23802	0.31177	0.26886	0.24194	0.28643
28	0.28296	0.20188	0.25334	0.42325	0.32382	0.24977	0.31388	0.24541	0.27958	0.21747	0.35867	0.38875	0.39413	0.34735	0.36105	0.22	0.21474	0.315	0.19813	0.32177	0.33694	0.31733	0.34136	0.18211	0.42839	0.34861	0.33128	0.26538	0.33756	0.31368	0.39687	0.32004	0.17299	0.36523	0.3	0.25697	0.40737	0.36842	0.35328	0.30611	0.30632	0.39658	0.35626	0.35952	0.21985	0.31124	0.28843	0.23633	0.31068
29	0.3496	0.19789	0.28928	0.37424	0.30067	0.24193	0.31582	0.25945	0.27297	0.14112	0.31617	0.38846	0.41517	0.34526	0.36105	0.24211	0.25858	0.24263	0.20783	0.28467	0.30332	0.35322	0.32208	0.17408	0.41742	0.33128	0.2956	0.22467	0.3168	0.29493	0.37929	0.32935	0.17085	0.36034	0.28947	0.24821	0.47469	0.36842	0.42126	0.31384	0.34011	0.35059	0.34578	0.37164	0.22448	0.31158	0.27768	0.24887	0.31823
30	0.33932	0.21662	0.31599	0.37207	0.29796	0.26691	0.32787	0.27927	0.28706	0.14377	0.31679	0.32663	0.37476	0.34737	0.36319	0.22964	0.28064	0.25592	0.23847	0.30515	0.35168	0.39848	0.29433	0.21793	0.31615	0.31903	0.34892	0.19223	0.32356	0.28343	0.3476	0.32502	0.26103	0.34455	0.26353	0.26691	0.46541	0.3612	0.32986	0.31024	0.39433	0.34573	0.36807	0.372	0.23046	0.30737	0.25254	0.27499	0.35927
31	0.32657	0.30948	0.32577	0.37394	0.26592	0.3132	0.32153	0.30491	0.32271	0.16548	0.33962	0.30555	0.32395	0.34904	0.36583	0.22947	0.26114	0.28717	0.15092	0.31755	0.36117	0.40832	0.28701	0.26951	0.29525	0.38193	0.358	0.18961	0.34373	0.31786	0.31625	0.30606	0.26318	0.26795	0.26333	0.28122	0.34137	0.35206	0.35524	0.31268	0.40975	0.33275	0.37874	0.35935	0.30089	0.26893	0.25427	0.31668	0.36842
32	0.33422	0.31171	0.30198	0.37155	0.27524	0.33501	0.30146	0.30471	0.24615	0.17676	0.37417	0.29911	0.31127	0.35657	0.36565	0.24211	0.23895	0.30113	0.15139	0.32	0.35824	0.37694	0.29306	0.29522	0.31698	0.38776	0.37604	0.19526	0.35413	0.29094	0.33417	0.28283	0.34477	0.30217	0.29723	0.28218	0.29084	0.33605	0.37691	0.30852	0.34441	0.29844	0.36632	0.36192	0.36692	0.24438	0.26616	0.37038	0.38956
33	0.33577	0.30394	0.29936	0.36145	0.34614	0.33895	0.36242	0.29325	0.29202	0.19186	0.34737	0.30758	0.31269	0.33361	0.33613	0.24211	0.25684	0.30317	0.17817	0.31579	0.38056	0.35873	0.24469	0.30316	0.35961	0.37905	0.34967	0.19302	0.35878	0.21354	0.3468	0.27544	0.41802	0.33197	0.32267	0.26763	0.31955	0.33269	0.36811	0.30748	0.32211	0.37178	0.40002	0.36632	0.34655	0.23113	0.29954	0.33942	0.37352
34	0.33351	0.31727	0.30522	0.32053	0.34618	0.36737	0.38989	0.29234	0.30463	0.21023	0.32961	0.30908	0.31358	0.32162	0.32218	0.26074	0.25682	0.33655	0.18753	0.31053	0.38123	0.34498	0.2426	0.28485	0.36084	0.38232	0.28519	0.19408	0.34976	0.20877	0.33327	0.27406	0.42421	0.33491	0.34373	0.27899	0.30979	0.33318	0.34066	0.30592	0.32211	0.41353	0.40512	0.37907	0.34164	0.23912	0.23368	0.30131	0.37144
35	0.33281	0.34209	0.31158	0.35913	0.3782	0.40105	0.39157	0.31825	0.31234	0.315	0.32799	0.29227	0.31279	0.30247	0.31886	0.37792	0.25368	0.38008	0.20211	0.30969	0.39531	0.31101	0.22164	0.25171	0.38173	0.37213	0.28053	0.21861	0.33193	0.25257	0.28305	0.27558	0.39263	0.31864	0.35158	0.31486	0.33473	0.33266	0.30337	0.32737	0.36842	0.33179	0.36795	0.36384	0.36303	0.24291	0.26136	0.30609	0.35911
36	0.30382	0.37261	0.30526	0.52213	0.35612	0.39789	0.34163	0.32065	0.31158	0.317	0.34088	0.32912	0.30211	0.33355	0.34316	0.41212	0.31368	0.38842	0.24484	0.321	0.34163	0.29935	0.20324	0.28645	0.3726	0.34992	0.26755	0.24051	0.33911	0.27879	0.30854	0.30156	0.38105	0.32493	0.31542	0.32506	0.33308	0.32854	0.30881	0.33053	0.33866	0.29179	0.30526	0.33626	0.36211	0.28961	0.31748	0.33137	0.35474
37	0.2942	0.35424	0.30191	0.47474	0.27318	0.41805	0.31189	0.32379	0.37368	0.15052	0.34643	0.37481	0.31175	0.33053	0.29775	0.38105	0.30421	0.40214	0.25309	0.32261	0.30689	0.28006	0.28348	0.32571	0.39138	0.30717	0.26729	0.24248	0.32982	0.27334	0.30747	0.34379	0.38105	0.33577	0.31196	0.33217	0.33168	0.32838	0.27273	0.3248	0.31133	0.28959	0.34125	0.31474	0.35969	0.32297	0.31796	0.34	0.37097
38	0.30433	0.30058	0.28853	0.47916	0.28702	0.42105	0.3048	0.24686	0.38276	0.11357	0.32842	0.35944	0.30875	0.33949	0.27258	0.35259	0.32126	0.41083	0.28724	0.31701	0.28832	0.26717	0.29368	0.32569	0.39385	0.29499	0.28526	0.19946	0.33729	0.26815	0.30463	0.329	0.37263	0.35284	0.35452	0.26931	0.32044	0.32227	0.24486	0.30851	0.31133	0.25896	0.356	0.31283	0.34694	0.2904	0.28181	0.31215	0.42065
39	0.30775	0.29284	0.24925	0.44989	0.35642	0.42105	0.35347	0.24866	0.38948	0.10972	0.33285	0.35733	0.2982	0.32662	0.30789	0.32424	0.33347	0.40805	0.32285	0.30274	0.31965	0.21841	0.29368	0.28153	0.39399	0.32294	0.28604	0.19208	0.19909	0.22362	0.31411	0.29791	0.37474	0.33852	0.42973	0.35866	0.2734	0.31074	0.25816	0.30118	0.29606	0.22512	0.3528	0.31288	0.39777	0.29067	0.27088	0.28597	0.38337
40	0.32343	0.30024	0.23556	0.48065	0.32334	0.42105	0.32694	0.28532	0.35102	0.10796	0.50753	0.34586	0.29839	0.31066	0.34256	0.32844	0.30718	0.4096	0.3222	0.30632	0.39469	0.21827	0.27885	0.25905	0.4032	0.25833	0.28498	0.18775	0.21348	0.19586	0.32147	0.28065	0.34097	0.34002	0.40925	0.36875	0.26642	0.31217	0.26107	0.28799	0.26251	0.20421	0.34587	0.33619	0.36032	0.28116	0.28483	0.3058	0.34526
41	0.32293	0.31011	0.24947	0.46829	0.25688	0.41054	0.32224	0.31706	0.3474	0.10876	0.51242	0.31165	0.27101	0.32692	0.32833	0.27245	0.29675	0.3966	0.3256	0.32211	0.42523	0.22796	0.28456	0.28357	0.44029	0.27249	0.36044	0.19361	0.23722	0.33637	0.30975	0.27498	0.31985	0.31462	0.39014	0.34179	0.27742	0.30523	0.32488	0.28524	0.25322	0.20244	0.30937	0.32421	0.33974	0.27605	0.31772	0.33975	0.32873
42	0.29882	0.33537	0.24947	0.46408	0.31162	0.41581	0.27804	0.31118	0.37464	0.099937	0.50295	0.24773	0.17297	0.36972	0.23851	0.25111	0.27709	0.37008	0.32881	0.32105	0.39186	0.24409	0.30905	0.27927	0.48246	0.27473	0.28294	0.23412	0.26375	0.31032	0.29816	0.28287	0.29789	0.29676	0.36309	0.35329	0.24151	0.27886	0.31379	0.18369	0.27013	0.20436	0.29748	0.37424	0.39988	0.24195	0.30533	0.31063	0.34068
43	0.30447	0.36169	0.22006	0.44074	0.33608	0.35468	0.21546	0.32841	0.4	0.11641	0.39984	0.23791	0.22577	0.38631	0.30131	0.28636	0.26856	0.35835	0.28607	0.32105	0.35205	0.26323	0.28	0.32693	0.46891	0.23612	0.26619	0.261	0.25974	0.25584	0.32534	0.30884	0.27204	0.31044	0.31835	0.38417	0.24075	0.34313	0.29116	0.20527	0.30395	0.23552	0.31047	0.33621	0.43143	0.26205	0.32015	0.29812	0.35157
44	0.33718	0.37348	0.22799	0.44229	0.35429	0.36451	0.22991	0.31717	0.38975	0.14413	0.35879	0.33731	0.22732	0.37558	0.34427	0.24499	0.25855	0.35104	0.27059	0.33217	0.31933	0.23509	0.27579	0.32841	0.45343	0.25222	0.25319	0.284	0.27596	0.16509	0.32842	0.33475	0.23562	0.31357	0.33196	0.32453	0.23066	0.40895	0.32059	0.27313	0.2796	0.34952	0.2772	0.21689	0.45263	0.27828	0.33503	0.30747	0.34688
45	0.3792	0.37325	0.24662	0.40881	0.36783	0.3586	0.26532	0.30093	0.37524	0.13664	0.28802	0.37455	0.24275	0.34693	0.34186	0.19383	0.25935	0.43268	0.27736	0.34139	0.29584	0.27539	0.28	0.34645	0.41689	0.24367	0.22947	0.31333	0.31942	0.14436	0.35239	0.3458	0.21293	0.32811	0.31998	0.26714	0.23027	0.36452	0.35025	0.28959	0.29325	0.35503	0.27831	0.24991	0.41427	0.29814	0.32828	0.30044	0.36742
46	0.36409	0.32684	0.25034	0.36326	0.38076	0.27314	0.26096	0.29684	0.35896	0.15493	0.26824	0.44342	0.31612	0.33831	0.33718	0.24328	0.23575	0.4746	0.27301	0.40161	0.33026	0.35406	0.23735	0.34796	0.36378	0.33642	0.22913	0.28604	0.38922	0.14582	0.34617	0.34216	0.25326	0.33136	0.32659	0.30594	0.22788	0.34349	0.34373	0.30435	0.27232	0.34218	0.27842	0.28203	0.37715	0.28701	0.26552	0.29171	0.30715
47	0.35189	0.27749	0.28594	0.34757	0.39002	0.22026	0.21228	0.28842	0.31131	0.19398	0.24818	0.45073	0.31195	0.33486	0.33306	0.25631	0.25319	0.46421	0.24778	0.39974	0.34196	0.41008	0.22254	0.34821	0.33295	0.31528	0.21892	0.29498	0.38947	0.15485	0.31789	0.34641	0.31647	0.2926	0.34035	0.29897	0.24033	0.32821	0.37454	0.31229	0.31473	0.28789	0.28821	0.28421	0.34322	0.28672	0.27572	0.30619	0.32647
48	0.34583	0.30946	0.27554	0.36197	0.3458	0.19465	0.15891	0.34808	0.27074	0.21561	0.24159	0.37783	0.26544	0.33366	0.33699	0.26011	0.33843	0.48015	0.2612	0.39044	0.37717	0.41928	0.26257	0.32488	0.31895	0.33528	0.26081	0.28401	0.43158	0.16987	0.32	0.33238	0.28442	0.30429	0.37836	0.29779	0.26804	0.31093	0.37718	0.32034	0.36782	0.30105	0.28615	0.29666	0.28556	0.28914	0.31158	0.35296	0.38576
49	0.29465	0.37863	0.21612	0.36395	0.28213	0.19236	0.16709	0.34803	0.33438	0.17038	0.23983	0.35438	0.25138	0.31729	0.34896	0.23614	0.3354	0.45053	0.35048	0.33885	0.36736	0.40142	0.30905	0.29557	0.34895	0.35347	0.29143	0.35642	0.43158	0.17508	0.32	0.43195	0.22916	0.30164	0.33558	0.30985	0.28603	0.31628	0.29569	0.32924	0.50783	0.24248	0.32075	0.25219	0.27393	0.30147	0.28134	0.34481	0.35688
50	0.28484	0.38249	0.22487	0.36487	0.23182	0.20698	0.16961	0.35811	0.34679	0.20919	0.23019	0.33242	0.32187	0.26377	0.30695	0.24586	0.32849	0.45394	0.34835	0.32389	0.36393	0.3752	0.30207	0.25263	0.35008	0.35001	0.31675	0.32855	0.42999	0.18769	0.33359	0.45096	0.21674	0.29007	0.28674	0.30954	0.27123	0.36301	0.31065	0.30454	0.51387	0.25329	0.35274	0.23836	0.2634	0.27575	0.26018	0.34689	0.32535
51	0.29076	0.42085	0.21508	0.34948	0.25156	0.20849	0.25067	0.36161	0.30472	0.24289	0.25444	0.33445	0.3396	0.31957	0.35773	0.25917	0.33732	0.44798	0.338	0.33384	0.34466	0.35262	0.3084	0.22421	0.36753	0.32305	0.38189	0.329	0.41239	0.17065	0.33068	0.40543	0.22919	0.30914	0.29001	0.29902	0.32065	0.35111	0.31197	0.31125	0.50354	0.25096	0.33823	0.24354	0.22784	0.26526	0.27171	0.34737	0.33062
52	0.31055	0.41263	0.23127	0.29368	0.29321	0.17537	0.28269	0.3884	0.29096	0.22368	0.31726	0.26341	0.36794	0.31217	0.34749	0.26252	0.50192	0.43379	0.27204	0.33482	0.37557	0.33274	0.32567	0.26074	0.39841	0.32392	0.33122	0.30672	0.39311	0.15867	0.29687	0.38713	0.18619	0.35601	0.2896	0.27186	0.29675	0.31901	0.30686	0.35549	0.47781	0.29105	0.34729	0.23684	0.24694	0.25579	0.27149	0.37053	0.31711
53	0.34258	0.41654	0.23291	0.31536	0.31012	0.18402	0.28924	0.44818	0.3422	0.25442	0.32084	0.33188	0.37282	0.27484	0.31277	0.25301	0.52019	0.35416	0.25462	0.35463	0.38572	0.31988	0.30522	0.30101	0.40398	0.32317	0.29712	0.28241	0.34265	0.20087	0.28782	0.33944	0.19127	0.35495	0.27402	0.2412	0.24602	0.32253	0.308	0.3788	0.40971	0.30105	0.32766	0.23158	0.22424	0.26801	0.26499	0.39579	0.31945
54	0.34161	0.42139	0.19687	0.28931	0.30629	0.19143	0.28603	0.44818	0.33443	0.28213	0.33067	0.35928	0.36221	0.26314	0.27213	0.25324	0.49453	0.25957	0.28679	0.32009	0.41074	0.28615	0.36889	0.33307	0.36396	0.3272	0.28025	0.23182	0.27694	0.20071	0.29248	0.32765	0.21897	0.35961	0.30649	0.21532	0.26109	0.31529	0.30752	0.36774	0.41799	0.32836	0.32642	0.2286	0.2136	0.28529	0.24764	0.39789	0.33158
55	0.24494	0.44071	0.18004	0.21631	0.29283	0.21047	0.29102	0.35328	0.32047	0.27172	0.30155	0.35962	0.35472	0.29826	0.27498	0.23833	0.44947	0.30883	0.34997	0.27651	0.34464	0.22939	0.39832	0.35533	0.33344	0.33587	0.25701	0.21657	0.22615	0.21941	0.32966	0.37999	0.23803	0.36188	0.32269	0.1878	0.26349	0.3268	0.29449	0.32454	0.32509	0.22511	0.26181	0.26478	0.22418	0.26008	0.23809	0.39789	0.35335
56	0.28023	0.36452	0.15928	0.21109	0.37326	0.20677	0.29137	0.28346	0.30002	0.26799	0.26629	0.36	0.33083	0.24277	0.33416	0.24007	0.43143	0.37171	0.34719	0.26265	0.35977	0.32255	0.40316	0.3528	0.35136	0.3198	0.25365	0.22101	0.31595	0.28174	0.33497	0.43794	0.23494	0.40886	0.40226	0.21626	0.21575	0.32332	0.32292	0.29735	0.41201	0.21732	0.25644	0.26025	0.20895	0.23949	0.30737	0.38991	0.36526
57	0.33119	0.35387	0.19985	0.24357	0.41475	0.17781	0.27128	0.30718	0.29813	0.29071	0.26163	0.41274	0.29388	0.22697	0.33969	0.25102	0.3572	0.38667	0.38313	0.28056	0.28874	0.32817	0.39789	0.36842	0.33506	0.2692	0.25951	0.25246	0.35017	0.27873	0.2634	0.43318	0.29112	0.41466	0.42123	0.21165	0.20887	0.33929	0.32414	0.23432	0.50777	0.24989	0.28966	0.24783	0.19211	0.22537	0.32219	0.36284	0.38
58	0.33402	0.30464	0.16197	0.26298	0.23714	0.18211	0.26653	0.31765	0.28225	0.28721	0.28526	0.41861	0.36865	0.25424	0.34086	0.27018	0.33895	0.39941	0.36383	0.29396	0.31196	0.36736	0.38859	0.2576	0.32004	0.21935	0.29302	0.25474	0.41308	0.2814	0.32641	0.38829	0.24445	0.38028	0.42567	0.21595	0.2158	0.34281	0.32222	0.22981	0.50916	0.23903	0.31511	0.21735	0.16376	0.2	0.31573	0.343	0.38
59	0.32826	0.30746	0.16584	0.24958	0.1724	0.19354	0.27425	0.30067	0.30356	0.25856	0.27867	0.34546	0.38225	0.26925	0.33508	0.27078	0.36316	0.39176	0.36041	0.26643	0.34678	0.36545	0.39006	0.24174	0.27809	0.20716	0.30685	0.26211	0.45667	0.28553	0.34612	0.36089	0.24771	0.33159	0.42042	0.25954	0.24442	0.32718	0.3302	0.24394	0.51263	0.27504	0.36661	0.23353	0.16001	0.22243	0.30539	0.33721	0.36842
60	0.31998	0.30708	0.15766	0.26835	0.14307	0.176	0.29755	0.31844	0.31526	0.26004	0.26484	0.33108	0.42032	0.25299	0.39231	0.29415	0.36095	0.37605	0.3252	0.27807	0.48002	0.37033	0.432	0.33934	0.26514	0.20351	0.29696	0.26253	0.52452	0.33606	0.37312	0.35175	0.22776	0.32174	0.38376	0.31534	0.26739	0.33561	0.34089	0.24297	0.50539	0.30596	0.37475	0.29377	0.15719	0.19809	0.27673	0.33414	0.30794
61	0.31846	0.32844	0.16297	0.28341	0.14855	0.22188	0.32946	0.31492	0.33263	0.26346	0.25997	0.33325	0.38504	0.29444	0.48808	0.32574	0.28837	0.38254	0.32617	0.31069	0.53956	0.36944	0.40602	0.35346	0.28307	0.24933	0.28562	0.31247	0.48784	0.39387	0.387	0.33274	0.24067	0.31504	0.35789	0.27094	0.28991	0.34493	0.32768	0.31345	0.49692	0.32006	0.34455	0.28421	0.15902	0.19741	0.28042	0.32929	0.25476
62	0.38607	0.27374	0.22584	0.32002	0.20506	0.24305	0.30161	0.29549	0.34105	0.21548	0.28968	0.33232	0.34258	0.36644	0.50548	0.27389	0.29362	0.39356	0.26901	0.29678	0.31532	0.36815	0.3448	0.33237	0.34063	0.25256	0.3418	0.27196	0.28791	0.37779	0.35158	0.31802	0.27481	0.28852	0.35789	0.30628	0.26953	0.35411	0.34022	0.35453	0.43543	0.30692	0.35132	0.29379	0.15713	0.21453	0.31996	0.32009	0.26721
63	0.40997	0.27895	0.22498	0.37782	0.19961	0.22419	0.29643	0.29219	0.328	0.20413	0.30969	0.36903	0.3278	0.43905	0.4854	0.18872	0.34288	0.39551	0.30524	0.26782	0.34101	0.37188	0.33298	0.29343	0.31762	0.26405	0.35116	0.26211	0.25855	0.31606	0.34128	0.30718	0.27895	0.25078	0.33792	0.34554	0.24813	0.35579	0.33797	0.35534	0.44278	0.27698	0.35274	0.31477	0.12238	0.20417	0.35068	0.31875	0.47013
64	0.41518	0.29272	0.19763	0.37502	0.16984	0.18293	0.31072	0.30557	0.31503	0.19259	0.30776	0.28137	0.31011	0.44674	0.47625	0.21909	0.32025	0.38868	0.30481	0.287	0.30863	0.35205	0.33263	0.28013	0.25648	0.25419	0.34663	0.25933	0.24512	0.26117	0.32835	0.38199	0.29779	0.25417	0.32403	0.34921	0.24273	0.36655	0.33202	0.33612	0.4434	0.28771	0.32713	0.27158	0.18998	0.18073	0.35896	0.35476	0.45565
65	0.40895	0.32	0.24427	0.35244	0.17042	0.14389	0.31574	0.29518	0.33267	0.20738	0.3246	0.25876	0.28903	0.43989	0.46683	0.265	0.31133	0.34581	0.25365	0.27863	0.25807	0.29991	0.32632	0.27384	0.27272	0.26409	0.28824	0.30872	0.24796	0.27092	0.27783	0.41604	0.24845	0.33002	0.30138	0.34383	0.24698	0.36865	0.32526	0.32896	0.3936	0.28947	0.33226	0.25204	0.25391	0.23133	0.34875	0.36181	0.4104
66	0.42029	0.32211	0.27757	0.33553	0.17083	0.19045	0.27512	0.30676	0.35579	0.16931	0.30594	0.25788	0.26711	0.45884	0.42887	0.23654	0.35829	0.36482	0.26246	0.31561	0.29074	0.30147	0.3	0.28997	0.29975	0.24746	0.3138	0.32394	0.2778	0.24559	0.25461	0.36819	0.20644	0.32348	0.31096	0.3476	0.23419	0.37421	0.33084	0.33351	0.34316	0.26238	0.29019	0.25986	0.18738	0.24276	0.33803	0.39589	0.31948
67	0.42495	0.31684	0.2812	0.35773	0.18221	0.19461	0.31879	0.28561	0.38211	0.16737	0.30889	0.27326	0.25308	0.40069	0.42043	0.24153	0.37349	0.35515	0.30406	0.36284	0.31496	0.30526	0.28808	0.33411	0.32847	0.25151	0.33087	0.31206	0.28847	0.24552	0.28069	0.31482	0.21474	0.32265	0.30424	0.35043	0.27276	0.37279	0.33895	0.33412	0.35274	0.27033	0.32737	0.28505	0.162	0.25236	0.32276	0.37953	0.255
68	0.40881	0.37263	0.28118	0.35183	0.19209	0.26842	0.34599	0.26684	0.39684	0.16421	0.33173	0.29163	0.25226	0.42319	0.41882	0.2442	0.34325	0.35268	0.33599	0.37801	0.30468	0.23269	0.35542	0.37832	0.33026	0.24226	0.32237	0.29097	0.31579	0.21144	0.32489	0.29147	0.30791	0.32211	0.31095	0.32808	0.30772	0.37656	0.34046	0.35186	0.33007	0.24168	0.36043	0.31419	0.19005	0.28113	0.33345	0.28462	0.23528
69	0.42086	0.38264	0.31246	0.29954	0.24917	0.25205	0.28759	0.28985	0.40015	0.21059	0.35761	0.30582	0.25696	0.42903	0.42974	0.25564	0.31941	0.32097	0.31223	0.32905	0.34168	0.1988	0.30369	0.33343	0.30089	0.24203	0.32726	0.29047	0.31053	0.21744	0.34633	0.2858	0.30934	0.31895	0.28281	0.31011	0.24982	0.34032	0.33371	0.33246	0.33245	0.26015	0.39642	0.31351	0.14372	0.25464	0.34113	0.25586	0.23549
70	0.38787	0.39547	0.3384	0.30032	0.26411	0.25955	0.29795	0.25553	0.38105	0.17316	0.35523	0.29841	0.26451	0.39155	0.43761	0.23787	0.31195	0.33094	0.31484	0.31808	0.37922	0.18139	0.27788	0.32111	0.28859	0.26725	0.29704	0.26478	0.36311	0.23961	0.34434	0.28123	0.33425	0.32105	0.24169	0.28841	0.21232	0.29343	0.33459	0.33538	0.34005	0.26847	0.4204	0.27766	0.16648	0.22836	0.32788	0.25916	0.24955
71	0.34036	0.40431	0.32229	0.29099	0.27641	0.27921	0.308	0.28404	0.35741	0.15306	0.35279	0.29202	0.30092	0.35377	0.43689	0.22528	0.30293	0.33203	0.34825	0.3	0.36487	0.21176	0.29998	0.35118	0.29218	0.28584	0.28123	0.22	0.49055	0.26947	0.37666	0.28919	0.33139	0.32211	0.23789	0.29142	0.22577	0.27291	0.33029	0.36754	0.34101	0.28143	0.43655	0.24107	0.19875	0.25696	0.31725	0.25408	0.30571
72	0.30842	0.4042	0.26111	0.20797	0.27944	0.27816	0.31363	0.34462	0.34266	0.15005	0.33841	0.30729	0.28888	0.34142	0.42292	0.22353	0.29451	0.32538	0.35553	0.31146	0.26449	0.19608	0.29947	0.46587	0.27689	0.29822	0.27262	0.25043	0.49803	0.28195	0.3778	0.28053	0.31401	0.35579	0.22683	0.27564	0.23806	0.30548	0.34105	0.38728	0.32427	0.2454	0.40862	0.22492	0.24382	0.2568	0.32069	0.25844	0.42989
73	0.28366	0.37456	0.21383	0.19496	0.28225	0.27426	0.25849	0.37915	0.35761	0.16339	0.32301	0.31216	0.26813	0.38219	0.34569	0.25076	0.30134	0.26439	0.34082	0.28515	0.27019	0.18962	0.2986	0.46996	0.25096	0.37698	0.25976	0.29864	0.40111	0.23224	0.36684	0.27684	0.31663	0.32842	0.22431	0.33786	0.20754	0.32273	0.35484	0.426	0.40287	0.19454	0.37264	0.24103	0.32584	0.26782	0.33367	0.33397	0.48945
74	0.29884	0.34555	0.27717	0.25047	0.28244	0.31536	0.26309	0.38926	0.39178	0.25899	0.30507	0.28432	0.27055	0.33606	0.34386	0.22066	0.34349	0.24707	0.39767	0.31163	0.28698	0.18789	0.32101	0.45826	0.24526	0.30683	0.2294	0.29817	0.3126	0.23046	0.38097	0.26359	0.30856	0.32235	0.22655	0.31104	0.22081	0.30136	0.36632	0.42423	0.40705	0.23815	0.25575	0.24539	0.39559	0.29373	0.32731	0.31265	0.49714
75	0.33102	0.38401	0.27155	0.25075	0.28122	0.32057	0.25704	0.38894	0.36417	0.28763	0.27636	0.29171	0.20531	0.33268	0.34492	0.19826	0.39046	0.29433	0.46626	0.31495	0.26	0.1604	0.31811	0.46267	0.2444	0.31155	0.18623	0.27465	0.28139	0.28182	0.30388	0.26886	0.31416	0.29807	0.22053	0.31744	0.22526	0.29499	0.35894	0.36778	0.40092	0.23184	0.25024	0.24221	0.40324	0.29641	0.31622	0.21619	0.47709
76	0.38517	0.42152	0.29173	0.22577	0.30908	0.33886	0.29481	0.37644	0.346	0.2964	0.268	0.30262	0.20879	0.3424	0.33984	0.18354	0.40069	0.27778	0.44671	0.34989	0.24278	0.13148	0.33457	0.43474	0.24381	0.31722	0.17689	0.26459	0.24931	0.25839	0.25827	0.33637	0.32311	0.30504	0.22195	0.33941	0.22548	0.29641	0.36019	0.32954	0.41407	0.21209	0.28273	0.23579	0.25855	0.28781	0.34858	0.23122	0.47
77	0.42454	0.43408	0.28787	0.19224	0.42872	0.33624	0.29265	0.30499	0.34593	0.32585	0.32672	0.31341	0.18911	0.33937	0.33298	0.16909	0.41275	0.30394	0.35082	0.39619	0.28432	0.12725	0.35063	0.35927	0.24805	0.29478	0.19995	0.26658	0.24888	0.27127	0.25421	0.36215	0.31583	0.29512	0.18548	0.32989	0.21659	0.32911	0.36147	0.30526	0.42947	0.18187	0.29523	0.22593	0.20566	0.26451	0.37868	0.2572	0.46249
78	0.46577	0.40947	0.29406	0.22931	0.48844	0.3592	0.33112	0.29136	0.33594	0.37765	0.3278	0.31829	0.21743	0.33471	0.32834	0.16527	0.32436	0.35008	0.35619	0.45386	0.33456	0.13875	0.39119	0.33249	0.38072	0.28004	0.25359	0.28078	0.28877	0.21307	0.25521	0.34316	0.36877	0.26852	0.20932	0.33752	0.19895	0.32938	0.32904	0.31762	0.40526	0.19266	0.23955	0.19383	0.20653	0.26793	0.37442	0.25733	0.47755
79	0.49896	0.33476	0.29517	0.23378	0.34311	0.34741	0.34467	0.22703	0.34618	0.36845	0.31805	0.33972	0.23011	0.33324	0.3208	0.17919	0.28825	0.41415	0.38766	0.42029	0.34215	0.12979	0.40561	0.33794	0.36954	0.28297	0.24395	0.26852	0.31058	0.20443	0.23932	0.3432	0.31278	0.32736	0.23464	0.33744	0.20975	0.30794	0.33714	0.28844	0.41158	0.24895	0.20199	0.19066	0.19762	0.28656	0.33717	0.23785	0.46119
80	0.50438	0.26652	0.29186	0.21923	0.2656	0.3748	0.36696	0.35352	0.30704	0.38926	0.29515	0.33187	0.26756	0.32874	0.32316	0.2058	0.27358	0.45338	0.39216	0.35114	0.34286	0.14969	0.41035	0.28383	0.31796	0.27326	0.23396	0.26116	0.32655	0.23248	0.2654	0.38823	0.25068	0.36034	0.26526	0.33728	0.22493	0.31687	0.29491	0.30016	0.37987	0.29728	0.21126	0.18983	0.19527	0.32556	0.29014	0.29863	0.40951
81	0.41197	0.30124	0.29707	0.24792	0.33387	0.41351	0.36737	0.3694	0.24671	0.37537	0.32105	0.32661	0.27845	0.33688	0.33026	0.20133	0.33477	0.48455	0.43495	0.33045	0.30464	0.11523	0.41003	0.27923	0.25984	0.26064	0.32284	0.26296	0.33046	0.25388	0.45179	0.37973	0.29569	0.33748	0.26526	0.33326	0.24804	0.31306	0.28294	0.31964	0.40408	0.28529	0.20928	0.20078	0.15455	0.34259	0.28565	0.30571	0.3182
82	0.40174	0.30322	0.32066	0.26304	0.35941	0.40349	0.36737	0.36519	0.22193	0.38307	0.32283	0.32517	0.26496	0.32492	0.34545	0.17221	0.28839	0.42466	0.28421	0.29651	0.31086	0.12597	0.34569	0.31225	0.28213	0.25621	0.31991	0.25937	0.33883	0.26153	0.44819	0.35158	0.34796	0.32518	0.24021	0.33472	0.25243	0.24505	0.29433	0.30435	0.38846	0.29586	0.21962	0.22849	0.16399	0.34594	0.30275	0.32421	0.28933
83	0.47	0.25906	0.31637	0.27621	0.33731	0.38292	0.35579	0.32675	0.20514	0.40179	0.31199	0.32451	0.25642	0.32943	0.35777	0.16231	0.29008	0.40903	0.25263	0.25479	0.37878	0.17285	0.2872	0.33375	0.30969	0.24901	0.34959	0.2106	0.36289	0.2978	0.44454	0.35931	0.43915	0.34053	0.25234	0.33691	0.24821	0.23316	0.34395	0.33162	0.38763	0.33044	0.23187	0.22847	0.16173	0.34136	0.37057	0.32848	0.36395
84	0.49215	0.22999	0.31085	0.24003	0.28328	0.33883	0.33053	0.30274	0.19859	0.40074	0.32304	0.35686	0.24082	0.42448	0.34981	0.17624	0.27409	0.4148	0.21895	0.24859	0.41572	0.20581	0.23724	0.28568	0.27443	0.27438	0.35819	0.25194	0.36005	0.27051	0.45691	0.40827	0.42553	0.36968	0.31598	0.34726	0.24756	0.23439	0.34658	0.33394	0.38566	0.34688	0.23019	0.22894	0.15866	0.33123	0.38906	0.32411	0.33618
85	0.4956	0.24873	0.3324	0.21094	0.32587	0.34154	0.34758	0.27573	0.23923	0.3636	0.33849	0.40746	0.25786	0.41879	0.31118	0.20985	0.25408	0.42598	0.20105	0.30153	0.39285	0.20725	0.28178	0.26027	0.28945	0.31128	0.34154	0.22637	0.34858	0.28641	0.41106	0.45552	0.39082	0.36701	0.33622	0.39282	0.24293	0.25839	0.33649	0.35474	0.37621	0.32109	0.22	0.21949	0.17981	0.33512	0.41788	0.32263	0.29549
86	0.47556	0.26461	0.30078	0.19059	0.37763	0.34334	0.36051	0.28095	0.29905	0.34404	0.34724	0.41999	0.25439	0.38143	0.29995	0.21141	0.31507	0.38257	0.17789	0.31698	0.38618	0.20362	0.21268	0.27696	0.30553	0.27015	0.3452	0.22769	0.34385	0.25728	0.36981	0.46796	0.38567	0.36664	0.32324	0.50335	0.23848	0.31582	0.31812	0.34	0.37651	0.332	0.21895	0.21225	0.19012	0.38201	0.42058	0.32211	0.27122
87	0.32094	0.26225	0.28338	0.21772	0.40724	0.33729	0.36473	0.28356	0.31385	0.32714	0.36249	0.42727	0.26053	0.27267	0.26995	0.21322	0.33205	0.37405	0.18832	0.31477	0.37738	0.21487	0.22973	0.27772	0.27267	0.29395	0.34915	0.24551	0.35312	0.23918	0.37402	0.45638	0.42486	0.38829	0.28925	0.43874	0.24707	0.34893	0.3192	0.33579	0.36556	0.33939	0.21895	0.2484	0.16881	0.39448	0.41212	0.34461	0.27541
88	0.20482	0.28783	0.28216	0.23058	0.39769	0.32936	0.28417	0.28797	0.31486	0.30108	0.36446	0.41699	0.25936	0.25866	0.34267	0.20574	0.30835	0.35513	0.17557	0.30105	0.39732	0.28554	0.31473	0.27798	0.26645	0.33992	0.35452	0.25475	0.31262	0.25895	0.3514	0.42867	0.44763	0.39765	0.25151	0.33449	0.29808	0.33418	0.31071	0.33594	0.30227	0.29663	0.20082	0.24737	0.16616	0.39348	0.44647	0.33472	0.25913
89	0.22759	0.39564	0.29256	0.35217	0.38064	0.33394	0.29417	0.25735	0.31502	0.26945	0.35553	0.38537	0.29166	0.27041	0.35082	0.22469	0.30477	0.41319	0.18193	0.31158	0.44048	0.29636	0.36647	0.27579	0.23494	0.33241	0.35563	0.26105	0.29209	0.25895	0.3476	0.41404	0.42008	0.38716	0.28356	0.29932	0.30025	0.32028	0.29544	0.30534	0.33443	0.26147	0.19603	0.20511	0.16041	0.39448	0.45844	0.30736	0.23574
90	0.2442	0.38571	0.28836	0.37534	0.38066	0.33847	0.31787	0.23054	0.32884	0.30778	0.31762	0.38896	0.29537	0.28621	0.32539	0.23158	0.31459	0.42152	0.16316	0.3172	0.38624	0.30232	0.32514	0.26675	0.20216	0.32622	0.35415	0.29851	0.29686	0.23299	0.34982	0.40977	0.41116	0.38542	0.30293	0.34891	0.35444	0.30154	0.26017	0.32512	0.36269	0.3194	0.32713	0.17868	0.21044	0.39169	0.46518	0.36909	0.24427
91	0.24711	0.38947	0.28892	0.30516	0.38737	0.33579	0.32856	0.35368	0.31824	0.31268	0.292	0.39972	0.25659	0.29421	0.33868	0.22615	0.273	0.43527	0.22463	0.32632	0.30434	0.29407	0.31376	0.25756	0.14683	0.32101	0.35019	0.29387	0.32483	0.17863	0.34688	0.42431	0.41158	0.30102	0.23208	0.36662	0.41636	0.29507	0.26794	0.31113	0.32426	0.32143	0.26144	0.16149	0.23096	0.38408	0.46202	0.38335	0.25408
92	0.23463	0.39912	0.40576	0.29013	0.38232	0.33607	0.26662	0.34215	0.24853	0.27656	0.31575	0.47967	0.22607	0.29117	0.34684	0.23524	0.26321	0.40803	0.25121	0.33663	0.27351	0.36365	0.30599	0.27047	0.20507	0.31911	0.38399	0.32177	0.30392	0.14526	0.30792	0.42333	0.36852	0.29998	0.27603	0.35639	0.41829	0.27622	0.25725	0.29745	0.25923	0.31452	0.21188	0.24859	0.26368	0.33123	0.38987	0.42902	0.25528
93	0.2652	0.41461	0.397	0.28211	0.41284	0.33093	0.30954	0.34319	0.27684	0.21185	0.333	0.47802	0.22864	0.31035	0.3266	0.29858	0.27426	0.35927	0.23826	0.34395	0.25403	0.27884	0.37182	0.33481	0.23058	0.33882	0.35921	0.37193	0.25969	0.14484	0.30535	0.46746	0.35357	0.27257	0.322	0.34962	0.39157	0.27474	0.24884	0.25136	0.2742	0.29022	0.2336	0.32131	0.28199	0.31921	0.36257	0.4266	0.24693
94	0.24662	0.46149	0.40559	0.26263	0.42105	0.24284	0.29766	0.34568	0.34125	0.2144	0.33387	0.48109	0.24334	0.34526	0.31913	0.26507	0.39263	0.31392	0.22293	0.28889	0.25753	0.27408	0.38472	0.35909	0.26549	0.32809	0.34263	0.39156	0.27779	0.15431	0.32211	0.4828	0.37262	0.26554	0.34737	0.33704	0.37079	0.28567	0.24752	0.24975	0.28409	0.26507	0.27318	0.23144	0.23905	0.31477	0.33119	0.37927	0.25508
95	0.24337	0.44557	0.35734	0.3	0.44317	0.19136	0.24148	0.31487	0.42634	0.22437	0.31562	0.47219	0.24809	0.37368	0.44565	0.19292	0.39109	0.29731	0.21362	0.36248	0.29776	0.30129	0.34658	0.38262	0.29334	0.31129	0.34259	0.36604	0.32594	0.17502	0.33083	0.48173	0.36981	0.28372	0.34636	0.33397	0.36088	0.29028	0.24893	0.24872	0.28595	0.24359	0.25416	0.23584	0.21753	0.3058	0.32354	0.36698	0.26347
96	0.246	0.42914	0.35189	0.33801	0.43591	0.17572	0.25617	0.31196	0.48505	0.22351	0.34062	0.38339	0.26583	0.36265	0.4932	0.18698	0.39235	0.29435	0.20098	0.37943	0.29589	0.35794	0.37368	0.36973	0.27924	0.31056	0.34403	0.31142	0.3248	0.18808	0.35478	0.49112	0.32505	0.27156	0.34632	0.33097	0.328	0.28904	0.34489	0.20962	0.39853	0.21757	0.22295	0.29474	0.22521	0.30019	0.32415	0.42421	0.27972
97	0.32037	0.43916	0.324	0.29078	0.35237	0.24143	0.2734	0.31844	0.48004	0.28219	0.36542	0.3384	0.27425	0.4	0.49735	0.23102	0.38399	0.28596	0.22557	0.40893	0.25656	0.33	0.40105	0.34831	0.30111	0.31207	0.42253	0.29987	0.23052	0.19756	0.39236	0.49368	0.33243	0.25893	0.34421	0.32715	0.33453	0.27143	0.35271	0.19263	0.48222	0.25002	0.22001	0.29702	0.30639	0.30841	0.33012	0.42105	0.32873
98	0.34862	0.36455	0.30451	0.27226	0.33819	0.24879	0.28877	0.33575	0.46471	0.27242	0.37257	0.33976	0.29224	0.38792	0.49735	0.25905	0.31859	0.28134	0.23096	0.41309	0.27486	0.2984	0.44098	0.35638	0.23294	0.28562	0.41817	0.29627	0.23168	0.19626	0.39403	0.46832	0.35543	0.25746	0.34316	0.33592	0.32141	0.29616	0.32629	0.14784	0.48848	0.30938	0.22325	0.28856	0.31789	0.30692	0.31085	0.40737	0.31481
99	0.29627	0.31147	0.29742	0.26483	0.33324	0.20782	0.30315	0.33115	0.45275	0.23663	0.32643	0.35542	0.27632	0.37372	0.49735	0.28155	0.27056	0.26114	0.23922	0.43789	0.2644	0.26605	0.41429	0.33977	0.18764	0.29601	0.31643	0.29874	0.37078	0.20865	0.36028	0.32046	0.35359	0.28156	0.32806	0.35767	0.29495	0.41153	0.30121	0.18913	0.48632	0.32289	0.22867	0.31889	0.30376	0.27742	0.23742	0.40737	0.30398
100	0.27009	0.30289	0.26362	0.25385	0.29418	0.20838	0.30718	0.26772	0.39112	0.087979	0.24259	0.37226	0.213	0.35631	0.49712	0.32261	0.2968	0.25081	0.21442	0.46316	0.24754	0.27368	0.24032	0.32981	0.19949	0.24379	0.26813	0.30847	0.37443	0.23419	0.33241	0.33178	0.41755	0.33115	0.3568	0.37091	0.27173	0.36616	0.29405	0.23149	0.42737	0.34695	0.24507	0.31781	0.27911	0.27554	0.23862	0.38526	0.32718
101	0.25038	0.35887	0.27458	0.33389	0.30034	0.21259	0.29308	0.32427	0.28416	0.075284	0.22923	0.38276	0.21197	0.35888	0.40887	0.34713	0.28359	0.24789	0.27021	0.47158	0.29848	0.30421	0.21391	0.32179	0.31953	0.26506	0.26835	0.29672	0.38417	0.28034	0.30219	0.35847	0.4492	0.365	0.34647	0.39206	0.27479	0.347	0.29103	0.25392	0.39602	0.35658	0.25874	0.31351	0.28143	0.25053	0.25553	0.39368	0.34596
102	0.24377	0.34636	0.29941	0.3172	0.32062	0.25396	0.29253	0.37175	0.28565	0.12415	0.28419	0.35469	0.26488	0.35701	0.35053	0.23907	0.28861	0.22507	0.25073	0.45158	0.28195	0.34947	0.21728	0.30811	0.33371	0.34086	0.19801	0.29668	0.39507	0.34173	0.33345	0.42042	0.39891	0.38808	0.31557	0.40642	0.29175	0.32321	0.29421	0.29029	0.2948	0.26923	0.28582	0.32052	0.31359	0.26632	0.36357	0.40211	0.36468
103	0.30652	0.29709	0.29263	0.29517	0.31444	0.23366	0.30184	0.46163	0.33641	0.3516	0.31341	0.34637	0.38457	0.33512	0.34476	0.22429	0.29146	0.24466	0.25263	0.42211	0.26804	0.39263	0.20561	0.32946	0.29325	0.27016	0.20791	0.28686	0.38719	0.33176	0.33043	0.42283	0.25996	0.37504	0.31158	0.39539	0.29465	0.28379	0.28187	0.30674	0.34816	0.23586	0.31075	0.28683	0.30381	0.26223	0.2956	0.40632	0.42067
104	0.34385	0.2716	0.30587	0.26526	0.34737	0.24308	0.33167	0.48211	0.32377	0.3586	0.2648	0.31354	0.40113	0.34325	0.34275	0.24	0.29104	0.22939	0.26305	0.45158	0.25508	0.36704	0.20413	0.36068	0.29409	0.25474	0.2194	0.33801	0.35168	0.31374	0.30116	0.40629	0.2614	0.37663	0.33158	0.35215	0.26326	0.33414	0.26994	0.28584	0.39712	0.25345	0.32577	0.24714	0.13559	0.27496	0.297	0.40211	0.45347
105	0.34617	0.24391	0.30581	0.22947	0.34947	0.25711	0.36882	0.49487	0.32211	0.40416	0.21395	0.38318	0.30265	0.34079	0.34737	0.29937	0.26716	0.32791	0.28989	0.39515	0.3022	0.27368	0.23944	0.35887	0.34824	0.25474	0.23438	0.34113	0.32595	0.29667	0.28128	0.39088	0.21772	0.38025	0.33053	0.25992	0.25544	0.34421	0.28849	0.25845	0.44678	0.31504	0.31168	0.25278	0.21389	0.19021	0.25589	0.40211	0.42882
106	0.33856	0.25852	0.28613	0.26814	0.35798	0.25373	0.41828	0.49474	0.33737	0.39565	0.23478	0.41895	0.29846	0.2814	0.34737	0.32632	0.26568	0.34778	0.28091	0.35782	0.31053	0.32831	0.38143	0.34563	0.33941	0.25628	0.23694	0.34211	0.30393	0.24048	0.28373	0.30327	0.22345	0.38131	0.34371	0.25053	0.25122	0.35053	0.30575	0.24133	0.43242	0.36063	0.27102	0.24764	0.2244	0.16693	0.3152	0.37896	0.41082
107	0.33215	0.32263	0.24602	0.35834	0.40442	0.21208	0.43026	0.48842	0.32736	0.33357	0.25669	0.43368	0.29646	0.30248	0.34737	0.32632	0.28301	0.35904	0.32214	0.36785	0.28915	0.33978	0.3374	0.30232	0.35331	0.23756	0.25214	0.36151	0.30552	0.25224	0.31229	0.24239	0.22465	0.30644	0.33197	0.26	0.25161	0.27045	0.30486	0.20855	0.44768	0.38073	0.28151	0.20556	0.22316	0.18597	0.31369	0.35368	0.36958
108	0.33142	0.31217	0.23154	0.36211	0.41006	0.19271	0.42746	0.46453	0.34406	0.16777	0.22123	0.49539	0.24634	0.24025	0.34299	0.32632	0.30929	0.35962	0.32051	0.37971	0.21949	0.33219	0.34943	0.29895	0.36961	0.24823	0.27063	0.36623	0.33795	0.26345	0.37112	0.25633	0.2292	0.28363	0.33274	0.26	0.30036	0.28991	0.29166	0.28301	0.35219	0.37681	0.28956	0.23695	0.18421	0.21669	0.29686	0.32632	0.36883
109	0.34211	0.31086	0.21275	0.35579	0.42427	0.18711	0.47118	0.39126	0.41142	0.13895	0.20632	0.52282	0.23072	0.27579	0.34299	0.30725	0.29152	0.32918	0.27568	0.36325	0.22534	0.30499	0.36177	0.29684	0.39358	0.22485	0.35863	0.3602	0.40166	0.25529	0.39368	0.32059	0.1358	0.32196	0.33757	0.23144	0.33261	0.32401	0.30052	0.29291	0.2814	0.38577	0.27892	0.24031	0.18211	0.26821	0.32447	0.34842	0.36891
110	0.42316	0.30385	0.21332	0.35579	0.44966	0.21278	0.42828	0.31907	0.33112	0.15185	0.20632	0.56157	0.24645	0.28	0.33474	0.30488	0.25666	0.30753	0.28019	0.36143	0.23136	0.28667	0.40027	0.29279	0.34228	0.23022	0.39702	0.36135	0.38366	0.24441	0.39768	0.33895	0.13379	0.33535	0.32648	0.25793	0.33264	0.30479	0.32551	0.27693	0.3002	0.38914	0.26546	0.26	0.20211	0.28097	0.32106	0.35087	0.35205
111	0.44	0.30735	0.23111	0.35579	0.43107	0.32005	0.41878	0.318	0.3218	0.18126	0.24789	0.56234	0.22927	0.31318	0.36884	0.22874	0.2394	0.28903	0.32594	0.33119	0.23173	0.22366	0.39109	0.29554	0.35888	0.24951	0.41368	0.24276	0.38257	0.23158	0.34265	0.31856	0.14441	0.29344	0.27549	0.29625	0.32487	0.32783	0.36269	0.24348	0.32015	0.37299	0.28803	0.27851	0.16842	0.25589	0.31717	0.36002	0.34947
112	0.48526	0.30157	0.27333	0.32211	0.36078	0.28339	0.395	0.33339	0.32898	0.18121	0.275	0.55157	0.24449	0.34509	0.36831	0.26617	0.32345	0.27563	0.41568	0.34957	0.23042	0.18494	0.34265	0.29489	0.38414	0.28045	0.34063	0.18946	0.37592	0.2256	0.33133	0.28446	0.14146	0.41883	0.28154	0.33118	0.30332	0.36505	0.37474	0.30862	0.35281	0.39192	0.31848	0.35276	0.17053	0.23528	0.30825	0.32989	0.35152
113	0.47514	0.31665	0.22935	0.32123	0.27854	0.27023	0.39563	0.32736	0.32752	0.19668	0.2806	0.51972	0.33286	0.30695	0.34781	0.26768	0.30375	0.26729	0.40884	0.3414	0.16362	0.17983	0.34545	0.27749	0.20437	0.33818	0.26842	0.18731	0.35834	0.21297	0.35399	0.26607	0.13075	0.50362	0.28501	0.31179	0.29372	0.36014	0.34737	0.42635	0.35605	0.42519	0.32552	0.36449	0.20284	0.29473	0.30813	0.31537	0.37915
114	0.47875	0.35836	0.19199	0.24842	0.26622	0.29326	0.37907	0.32994	0.32916	0.22537	0.29579	0.44649	0.34421	0.3008	0.33322	0.26914	0.2932	0.28881	0.40385	0.3378	0.14466	0.16107	0.32156	0.25693	0.20284	0.33177	0.23866	0.14155	0.35368	0.24727	0.38397	0.26705	0.12695	0.49834	0.27163	0.3294	0.24769	0.35534	0.34211	0.44772	0.3846	0.44741	0.24748	0.31736	0.18442	0.29645	0.30994	0.32799	0.43441
115	0.49364	0.39818	0.15052	0.27962	0.30261	0.27831	0.39089	0.33288	0.33019	0.23907	0.30184	0.38336	0.31023	0.30421	0.32425	0.23833	0.29235	0.24117	0.32856	0.33326	0.18879	0.14632	0.32522	0.26105	0.20692	0.38309	0.23801	0.15209	0.33579	0.30937	0.41159	0.25193	0.11479	0.38241	0.27393	0.35381	0.25681	0.31413	0.33364	0.46235	0.3572	0.52101	0.23401	0.30292	0.17109	0.29925	0.3086	0.31366	0.44937
116	0.50619	0.41107	0.15908	0.2334	0.32359	0.25234	0.37263	0.2962	0.28671	0.21579	0.29999	0.34058	0.30534	0.31455	0.33606	0.24643	0.29197	0.33858	0.32528	0.33725	0.1964	0.10842	0.31351	0.264	0.20147	0.44214	0.21895	0.19483	0.35214	0.30848	0.40421	0.22264	0.093442	0.33551	0.34029	0.34264	0.27159	0.28615	0.33044	0.46286	0.40211	0.51466	0.21992	0.29053	0.25578	0.33875	0.29071	0.30543	0.45131
117	0.48589	0.36894	0.1894	0.39263	0.34863	0.2466	0.33263	0.32821	0.33282	0.25368	0.32254	0.36146	0.28868	0.32305	0.31247	0.26003	0.2924	0.35289	0.41504	0.34462	0.18135	0.14863	0.29481	0.25645	0.22871	0.34589	0.27684	0.20993	0.36367	0.30155	0.40181	0.21269	0.10405	0.33219	0.35789	0.32569	0.33303	0.28345	0.36389	0.36167	0.44316	0.50658	0.22753	0.28893	0.31694	0.35801	0.28724	0.31545	0.50946
118	0.40153	0.32006	0.27337	0.38737	0.33725	0.21784	0.33469	0.33337	0.30873	0.25368	0.38769	0.27326	0.29844	0.28404	0.32133	0.276	0.26105	0.38883	0.44332	0.34211	0.19445	0.19154	0.29213	0.31326	0.25699	0.29852	0.29424	0.22354	0.37098	0.29754	0.40526	0.20462	0.12184	0.33327	0.35789	0.25984	0.33402	0.36489	0.38836	0.29746	0.43628	0.47544	0.24209	0.35594	0.21684	0.36398	0.31416	0.32916	0.4564
119	0.34425	0.29447	0.28229	0.37895	0.33221	0.23246	0.33875	0.32675	0.31608	0.25368	0.34316	0.21226	0.31706	0.24592	0.35316	0.33837	0.23158	0.40152	0.44339	0.33789	0.22316	0.12879	0.36838	0.31575	0.21176	0.32201	0.30102	0.2572	0.37839	0.30614	0.4086	0.20542	0.16137	0.33211	0.35655	0.26462	0.26681	0.39337	0.37068	0.27995	0.38995	0.35095	0.25048	0.34921	0.19777	0.32739	0.3912	0.34536	0.34934
120	0.37377	0.26193	0.27158	0.37053	0.37126	0.25018	0.31759	0.33087	0.31677	0.21579	0.30399	0.23542	0.29436	0.21786	0.37071	0.34693	0.23507	0.36288	0.42735	0.33234	0.31474	0.25958	0.39278	0.29847	0.26415	0.32452	0.32181	0.23414	0.34924	0.30376	0.47173	0.25001	0.21773	0.33584	0.35682	0.29867	0.24668	0.35594	0.37969	0.36448	0.37572	0.34279	0.25383	0.33319	0.19744	0.32178	0.42456	0.32528	0.33812
121	0.40481	0.27218	0.27789	0.36179	0.32803	0.26561	0.31774	0.31869	0.34118	0.21579	0.32006	0.26771	0.28332	0.26409	0.37891	0.29534	0.23046	0.35298	0.31038	0.33708	0.31547	0.31283	0.38308	0.30122	0.25723	0.30833	0.32031	0.22566	0.3088	0.31514	0.46	0.28634	0.27461	0.32903	0.35952	0.35529	0.30339	0.27626	0.45275	0.42761	0.39492	0.33383	0.24366	0.38249	0.21126	0.33702	0.40071	0.33029	0.37595
122	0.39996	0.30511	0.27685	0.4268	0.37263	0.35657	0.31876	0.32417	0.30524	0.21579	0.35855	0.30363	0.27982	0.29257	0.37789	0.31022	0.25877	0.39814	0.30974	0.33014	0.32015	0.26884	0.38761	0.28644	0.26296	0.29671	0.31533	0.21879	0.30401	0.31518	0.44211	0.34188	0.29089	0.32585	0.33343	0.35261	0.35276	0.26788	0.44943	0.49188	0.40054	0.32124	0.24953	0.3876	0.16893	0.33547	0.33508	0.35368	0.39661
123	0.36526	0.33713	0.26658	0.38577	0.37474	0.35089	0.31594	0.29558	0.30392	0.26737	0.37602	0.30632	0.23436	0.27977	0.34568	0.33054	0.26211	0.44055	0.3274	0.31842	0.29728	0.34773	0.32674	0.25118	0.31713	0.29676	0.33442	0.21727	0.38934	0.29884	0.42091	0.35657	0.36179	0.31482	0.31972	0.34179	0.25	0.24702	0.39119	0.52377	0.42109	0.32854	0.25748	0.38175	0.16725	0.31573	0.32853	0.35368	0.38791
124	0.37314	0.34014	0.24536	0.35982	0.2984	0.34864	0.31421	0.28779	0.31621	0.31142	0.38646	0.30632	0.23598	0.29612	0.33723	0.32943	0.25192	0.44522	0.30695	0.31895	0.27868	0.32863	0.35103	0.25629	0.30695	0.29048	0.35579	0.25068	0.41539	0.31341	0.30693	0.36233	0.35306	0.32307	0.29196	0.31579	0.23873	0.26336	0.37784	0.4618	0.46204	0.34383	0.26932	0.37885	0.19689	0.26127	0.33018	0.34535	0.28279
125	0.33372	0.33567	0.28249	0.31812	0.29764	0.24455	0.33059	0.29267	0.36858	0.2768	0.39561	0.32234	0.34058	0.3052	0.31789	0.35861	0.18211	0.44532	0.31262	0.33368	0.22668	0.30333	0.35795	0.29901	0.28226	0.28491	0.29789	0.26179	0.43564	0.37257	0.30088	0.29513	0.19876	0.31315	0.27806	0.30962	0.22082	0.26367	0.35297	0.27718	0.34392	0.35709	0.28441	0.19818	0.22893	0.26084	0.32929	0.34526	0.31656
126	0.3446	0.34976	0.30828	0.39143	0.28301	0.22931	0.33161	0.33086	0.38287	0.17895	0.36421	0.33239	0.39286	0.32068	0.32383	0.35262	0.18211	0.46683	0.333	0.33639	0.24083	0.31035	0.35857	0.25437	0.27362	0.30492	0.25684	0.31578	0.44465	0.40842	0.28894	0.26659	0.24251	0.34441	0.23312	0.31378	0.21931	0.26257	0.334	0.29467	0.28303	0.35585	0.27496	0.18562	0.27611	0.26046	0.3296	0.34354	0.32678
127	0.34717	0.32409	0.32331	0.39186	0.29203	0.26259	0.33224	0.32711	0.39551	0.18714	0.34421	0.32939	0.41616	0.32632	0.31661	0.37677	0.19448	0.48121	0.35945	0.40596	0.28269	0.33315	0.36004	0.22645	0.27503	0.29034	0.25924	0.29329	0.39523	0.40528	0.30492	0.35748	0.32109	0.33626	0.19999	0.31042	0.21878	0.27311	0.28417	0.32501	0.27213	0.38287	0.28535	0.20949	0.29352	0.31423	0.33844	0.29535	0.3262
128	0.35488	0.34849	0.30614	0.37073	0.29624	0.29183	0.34546	0.32457	0.41865	0.15194	0.34596	0.3318	0.40208	0.293	0.35162	0.38485	0.3164	0.47565	0.2514	0.35524	0.32148	0.32677	0.35358	0.27981	0.28202	0.29148	0.26632	0.27403	0.38976	0.38522	0.32809	0.37554	0.32947	0.31153	0.21294	0.29757	0.25488	0.28794	0.32276	0.33754	0.28043	0.39207	0.26887	0.20814	0.29368	0.34556	0.35889	0.28421	0.33399
129	0.34765	0.36089	0.31096	0.36642	0.27812	0.34502	0.37555	0.32526	0.43326	0.11585	0.32156	0.33413	0.40458	0.29444	0.40467	0.33878	0.32082	0.46783	0.27032	0.35053	0.33157	0.28823	0.34776	0.34904	0.28151	0.28842	0.25789	0.29403	0.38367	0.40238	0.39601	0.31409	0.33368	0.32913	0.22332	0.30449	0.25256	0.27408	0.39436	0.33955	0.30116	0.37892	0.24718	0.17219	0.26105	0.37195	0.39661	0.27766	0.34332
130	0.32423	0.394	0.31293	0.39207	0.24792	0.45861	0.38299	0.32211	0.43183	0.24884	0.35963	0.27738	0.40211	0.27212	0.41641	0.30207	0.31088	0.45397	0.2794	0.33263	0.41263	0.29684	0.31354	0.35742	0.26044	0.29057	0.23979	0.33219	0.41684	0.34897	0.43944	0.28669	0.33445	0.34537	0.28428	0.31593	0.28442	0.17634	0.44901	0.33989	0.25703	0.37802	0.18634	0.25231	0.26968	0.37631	0.38438	0.29646	0.34818
131	0.32608	0.46782	0.32135	0.33796	0.25088	0.48128	0.41487	0.32526	0.43407	0.293	0.37166	0.26833	0.40947	0.2334	0.39213	0.29977	0.29149	0.32863	0.28286	0.31559	0.38998	0.26937	0.4262	0.35922	0.23796	0.23819	0.43846	0.36798	0.44457	0.3368	0.45737	0.30345	0.32526	0.34363	0.28455	0.29484	0.33844	0.12948	0.43941	0.3144	0.24007	0.37285	0.18656	0.24823	0.27347	0.40308	0.36717	0.29739	0.35313
132	0.24861	0.47831	0.29613	0.29281	0.18856	0.51368	0.36333	0.34947	0.43174	0.28842	0.32799	0.33597	0.42965	0.23641	0.35407	0.32928	0.35112	0.30394	0.29975	0.28	0.34268	0.24738	0.42844	0.36115	0.24142	0.23369	0.49006	0.31276	0.431	0.26246	0.44715	0.33918	0.28458	0.34304	0.26674	0.29922	0.38405	0.19439	0.30021	0.33908	0.24636	0.33238	0.18514	0.25434	0.26396	0.42008	0.36962	0.37717	0.35423
133	0.33415	0.48353	0.23512	0.34121	0.19673	0.52277	0.31871	0.41175	0.34635	0.31263	0.32944	0.34534	0.49408	0.2414	0.3252	0.33768	0.36068	0.25855	0.30564	0.24526	0.31599	0.32445	0.37584	0.37526	0.27467	0.23706	0.47078	0.32248	0.40898	0.2794	0.41734	0.3106	0.2842	0.29251	0.26678	0.37911	0.38572	0.31263	0.29223	0.35936	0.31599	0.29662	0.21831	0.22617	0.27368	0.41766	0.41854	0.39684	0.33846
134	0.39965	0.48164	0.21566	0.37268	0.27466	0.42058	0.31258	0.411	0.28772	0.29263	0.33716	0.29307	0.5	0.32826	0.29238	0.32669	0.37952	0.19306	0.33053	0.30316	0.29447	0.37259	0.30812	0.39172	0.25946	0.21038	0.41484	0.31639	0.42007	0.32103	0.36831	0.31735	0.27521	0.26731	0.21368	0.36291	0.37272	0.27946	0.21317	0.37679	0.34059	0.28472	0.21411	0.17355	0.29227	0.37382	0.45063	0.40389	0.31644
135	0.38614	0.44066	0.17927	0.36356	0.30745	0.37486	0.29021	0.39422	0.32935	0.26325	0.33809	0.33177	0.49895	0.51953	0.35967	0.29087	0.34714	0.21267	0.32057	0.31928	0.30885	0.34811	0.31647	0.41365	0.23815	0.24279	0.41843	0.31202	0.42664	0.35539	0.35603	0.40784	0.27551	0.28655	0.21368	0.32191	0.35838	0.25098	0.23512	0.38583	0.33321	0.28823	0.19118	0.23766	0.31725	0.34318	0.48019	0.27214	0.30377
136	0.39258	0.29041	0.186	0.33958	0.30477	0.3328	0.31414	0.36946	0.32647	0.29048	0.35674	0.32851	0.49895	0.49855	0.36081	0.21299	0.36762	0.21226	0.33378	0.33566	0.29837	0.34317	0.34187	0.45238	0.26413	0.21564	0.46344	0.31669	0.42649	0.36211	0.43179	0.43153	0.30675	0.34233	0.21374	0.33829	0.36762	0.24433	0.30919	0.37548	0.33108	0.30363	0.2134	0.24377	0.32438	0.34186	0.35313	0.29416	0.31418
137	0.40088	0.25418	0.18615	0.31447	0.34	0.32097	0.33053	0.39313	0.32393	0.29701	0.47181	0.32318	0.49895	0.42575	0.35889	0.21014	0.36325	0.22626	0.32706	0.33578	0.31457	0.36314	0.33856	0.37824	0.28737	0.20492	0.52355	0.3146	0.28013	0.37427	0.45284	0.44984	0.29341	0.34439	0.20101	0.38066	0.38719	0.26611	0.26982	0.33333	0.33753	0.27717	0.3162	0.24209	0.225	0.3562	0.33092	0.3002	0.34237
138	0.31046	0.20988	0.24385	0.29657	0.34	0.29173	0.31634	0.35978	0.32363	0.33763	0.43834	0.33036	0.49674	0.36811	0.35214	0.20289	0.36211	0.24968	0.32809	0.32912	0.35798	0.39061	0.26292	0.27609	0.29895	0.21033	0.48967	0.30737	0.25007	0.37493	0.42278	0.45224	0.30158	0.34852	0.22082	0.38013	0.40755	0.28919	0.28838	0.30776	0.35688	0.26241	0.32391	0.25667	0.23219	0.35613	0.33561	0.29352	0.32796
139	0.25555	0.22172	0.32958	0.24882	0.30894	0.32526	0.35447	0.27713	0.31558	0.31478	0.36516	0.32105	0.36037	0.36886	0.30572	0.14841	0.33151	0.25753	0.32504	0.33676	0.32325	0.43221	0.26279	0.29604	0.29947	0.25027	0.42505	0.31067	0.32497	0.36516	0.39886	0.43358	0.28948	0.35024	0.22199	0.38913	0.39235	0.34214	0.28516	0.32561	0.35942	0.26165	0.32061	0.2664	0.24842	0.33633	0.32997	0.29442	0.22276
140	0.27241	0.27859	0.35374	0.23175	0.26303	0.32737	0.33493	0.26	0.30312	0.29989	0.30377	0.32952	0.31747	0.33559	0.28701	0.13959	0.2644	0.28024	0.33263	0.34526	0.32629	0.47368	0.26188	0.27186	0.33346	0.30905	0.37192	0.30287	0.36244	0.401	0.36665	0.42171	0.26917	0.36237	0.21404	0.41204	0.35519	0.33883	0.30612	0.33949	0.37047	0.26537	0.31161	0.38394	0.24842	0.3236	0.32789	0.26639	0.28501
141	0.314	0.29251	0.35606	0.28901	0.28005	0.25954	0.31179	0.29498	0.28795	0.28421	0.25899	0.33474	0.31459	0.30333	0.30223	0.15295	0.22463	0.27894	0.35747	0.38055	0.33651	0.47368	0.30737	0.24585	0.42726	0.28542	0.30888	0.33134	0.32723	0.3992	0.32967	0.39803	0.27455	0.36365	0.23505	0.42975	0.34597	0.32862	0.32335	0.31339	0.37334	0.27669	0.27499	0.446	0.2276	0.34345	0.32403	0.26152	0.31844
142	0.33548	0.33781	0.37669	0.29191	0.27357	0.28356	0.31743	0.31794	0.28951	0.28421	0.24106	0.33607	0.36227	0.33412	0.31184	0.16207	0.23202	0.26229	0.34855	0.43726	0.34609	0.47368	0.31963	0.28459	0.44038	0.29905	0.28194	0.47081	0.32211	0.39526	0.37871	0.4104	0.26201	0.37204	0.24291	0.43799	0.33918	0.29398	0.28477	0.3288	0.35998	0.30546	0.26787	0.45697	0.23402	0.30974	0.30922	0.26213	0.31244
143	0.33551	0.35333	0.40147	0.28237	0.28008	0.32075	0.33871	0.35394	0.30365	0.29048	0.21739	0.36901	0.33888	0.31884	0.32045	0.18872	0.2704	0.26968	0.39349	0.42728	0.35914	0.46985	0.35589	0.30419	0.40709	0.28737	0.29615	0.46981	0.32316	0.3636	0.36926	0.37769	0.31606	0.37842	0.27531	0.38826	0.27873	0.33822	0.28285	0.36766	0.36552	0.308	0.23864	0.45438	0.25422	0.31387	0.35199	0.26284	0.34708
144	0.34295	0.35588	0.34541	0.29336	0.29056	0.33292	0.34259	0.33026	0.29512	0.32796	0.22695	0.38609	0.31774	0.37793	0.25885	0.18518	0.30395	0.28353	0.38149	0.38958	0.4016	0.36712	0.38985	0.30869	0.38737	0.28737	0.29615	0.44706	0.30526	0.37634	0.37225	0.4486	0.35368	0.39474	0.28463	0.36605	0.28637	0.33385	0.31634	0.36316	0.37685	0.28786	0.27828	0.45246	0.22851	0.31084	0.32096	0.26116	0.26522
145	0.34189	0.33896	0.33967	0.29063	0.30689	0.33975	0.35193	0.31222	0.30294	0.32524	0.23878	0.40483	0.32155	0.41127	0.29018	0.15195	0.44748	0.30476	0.32593	0.38275	0.33095	0.33997	0.40328	0.29061	0.38787	0.32003	0.29123	0.33029	0.31053	0.37789	0.37795	0.47129	0.35684	0.41294	0.27928	0.45283	0.29521	0.2898	0.33464	0.36477	0.33422	0.27851	0.28421	0.38631	0.20198	0.28944	0.34801	0.25713	0.24269
146	0.32893	0.32955	0.33774	0.28688	0.33927	0.33148	0.33881	0.27767	0.33985	0.25793	0.24842	0.40619	0.23848	0.38316	0.30142	0.15762	0.41732	0.28144	0.21535	0.3796	0.31394	0.32397	0.40724	0.33912	0.32919	0.29923	0.32536	0.32625	0.31994	0.37263	0.40068	0.54011	0.34105	0.44417	0.28036	0.4762	0.31795	0.28018	0.38567	0.37836	0.29891	0.28393	0.29683	0.37239	0.22269	0.3058	0.34182	0.27979	0.27839
147	0.30697	0.34513	0.34088	0.29546	0.33307	0.29557	0.32913	0.28821	0.35423	0.22537	0.24211	0.40833	0.21094	0.41368	0.31547	0.16873	0.36779	0.25215	0.17575	0.38437	0.30444	0.34684	0.42637	0.35515	0.33155	0.29914	0.32526	0.31692	0.32328	0.35579	0.41158	0.52643	0.33352	0.41705	0.28508	0.45741	0.31325	0.28203	0.30969	0.38165	0.32377	0.31557	0.26145	0.38341	0.26023	0.33784	0.39062	0.34366	0.32108
148	0.31893	0.38429	0.32711	0.22922	0.24603	0.32225	0.32214	0.26383	0.31201	0.19009	0.23323	0.3744	0.16916	0.40632	0.30423	0.17531	0.35809	0.26826	0.25934	0.37328	0.29693	0.35182	0.44065	0.36299	0.33833	0.29493	0.33582	0.31984	0.33177	0.35299	0.35512	0.55884	0.33204	0.388	0.29177	0.39386	0.28946	0.27645	0.31401	0.38916	0.34911	0.31158	0.27318	0.38343	0.28458	0.35798	0.41064	0.32327	0.33787
149	0.33217	0.4564	0.32079	0.26147	0.21129	0.34256	0.2872	0.26231	0.30182	0.12718	0.24119	0.28115	0.18742	0.41158	0.26185	0.19913	0.37349	0.32606	0.35142	0.34035	0.2966	0.31911	0.40448	0.36069	0.35866	0.27281	0.35488	0.32526	0.33478	0.34638	0.31898	0.42352	0.34547	0.38945	0.24918	0.39356	0.31966	0.301	0.32322	0.40632	0.36409	0.31024	0.19793	0.38659	0.28837	0.35305	0.33474	0.31318	0.33061
150	0.34632	0.47266	0.37233	0.30781	0.25288	0.35367	0.27971	0.28578	0.29638	0.24048	0.28842	0.28492	0.19745	0.39045	0.27956	0.20507	0.37895	0.33029	0.33427	0.32491	0.27844	0.26884	0.35789	0.34681	0.37193	0.29211	0.38077	0.33975	0.33789	0.33392	0.33064	0.28767	0.35995	0.39328	0.18561	0.36394	0.33164	0.30457	0.33329	0.27517	0.38735	0.34682	0.23578	0.30438	0.24255	0.34562	0.31734	0.30967	0.33473
151	0.49158	0.46821	0.38697	0.28682	0.29387	0.37531	0.27093	0.28301	0.29451	0.31886	0.30105	0.27996	0.19877	0.37077	0.25159	0.26211	0.38147	0.31911	0.29954	0.28634	0.26211	0.22894	0.34372	0.3396	0.39374	0.28651	0.35101	0.33577	0.32644	0.32199	0.36128	0.27462	0.35003	0.40237	0.16593	0.33795	0.29587	0.32866	0.33535	0.27634	0.40414	0.33293	0.29673	0.30291	0.21858	0.33784	0.34533	0.27855	0.33157
152	0.4438	0.42366	0.3836	0.2416	0.3132	0.35439	0.27478	0.26024	0.30206	0.32696	0.29895	0.28703	0.17951	0.37575	0.24466	0.28842	0.38127	0.28358	0.34693	0.28028	0.30632	0.35233	0.29843	0.30115	0.37326	0.35076	0.29095	0.32644	0.33474	0.33107	0.35561	0.28354	0.27985	0.39041	0.17679	0.31643	0.25103	0.35124	0.25214	0.28959	0.39106	0.33636	0.28412	0.37048	0.2192	0.32273	0.34376	0.28959	0.3306
153	0.39085	0.42371	0.31381	0.29351	0.30404	0.34402	0.29561	0.28479	0.29903	0.36928	0.28878	0.30802	0.22322	0.39621	0.24406	0.25789	0.35642	0.24813	0.28708	0.32455	0.30288	0.36613	0.33019	0.26118	0.35107	0.34123	0.29027	0.32323	0.3296	0.38838	0.32169	0.32226	0.29788	0.41258	0.19011	0.31354	0.29855	0.273	0.28168	0.36922	0.39992	0.37005	0.24556	0.42189	0.25212	0.30202	0.35593	0.31216	0.34229
154	0.31834	0.44956	0.30189	0.37764	0.29629	0.3424	0.35299	0.29155	0.30476	0.36794	0.28608	0.27539	0.25217	0.36219	0.25847	0.23985	0.38114	0.24776	0.34585	0.34403	0.32391	0.35873	0.33069	0.26153	0.30076	0.31654	0.32259	0.32551	0.31878	0.36655	0.27656	0.34144	0.27945	0.39739	0.17539	0.32053	0.32798	0.2392	0.30987	0.44021	0.4	0.36926	0.19641	0.49621	0.26045	0.33042	0.35832	0.27789	0.34827
155	0.30674	0.37236	0.31182	0.38108	0.30089	0.37631	0.35151	0.28932	0.30516	0.33667	0.23964	0.29646	0.28907	0.29186	0.29984	0.23295	0.38864	0.28019	0.35173	0.3472	0.32014	0.34977	0.31267	0.27668	0.27216	0.24991	0.29181	0.2584	0.31771	0.34824	0.31692	0.35845	0.31364	0.3478	0.18012	0.30713	0.29049	0.24299	0.31722	0.33122	0.40099	0.39756	0.16534	0.48263	0.2348	0.32994	0.35763	0.28632	0.33709
156	0.33072	0.39331	0.39727	0.35991	0.31601	0.38228	0.35046	0.31261	0.30723	0.32571	0.26689	0.32708	0.30636	0.27291	0.33721	0.23065	0.38471	0.27933	0.38218	0.34167	0.31682	0.22106	0.33263	0.27013	0.27647	0.23865	0.29496	0.22322	0.33023	0.34736	0.36393	0.3862	0.3256	0.33902	0.16325	0.29137	0.27355	0.30525	0.32703	0.27895	0.42668	0.41538	0.17813	0.48289	0.24015	0.33848	0.35874	0.27789	0.33241
	OFC-DMN-post
	Active01	Active02	Active03	Active04	Active05	Active06	Active07	Active08	Active09	Active10	Active11	Active12	Active13	Active14	Active15	Active16	Active17	Active18	Active19	Active20	Active21	Active22	Active23	Active24	Active25	Active26	Active27	Active28	Active29	Active30	Active31	Active32	Active33	Active34	Active35	Active36	Active37	Active38	Active39	Active40	Active41	Active42	Active43	Active44	Active45	Sham01	Sham02	Sham03	Sham04
1	0.0792	0.0402	0.1002	0.6448	0.1644	0.3214	0.3256	0.14	0.4046	0.3644	0.4022	0.1034	0.1798	0.2698	0.1668	0.3992	0.776	0.3794	0.46	0.1398	0.2536	0.0874	0.0968	0.1916	0.0996	0.1398	0.2332	0.319	0.34	0.12	0.188	0.3554	0.74	0.2616	0.0904	0.1208	0.529	0.06	0.6506	0.165	0.0808	0.2802	0.1916	0.324	0.2136	0.48	0.5628	0.278	0.6848
2	0.0816	0.0758	0.1004	0.6526	0.1724	0.3188	0.3944	0.0986	0.2732	0.3338	0.403	0.1034	0.2298	0.2404	0.1056	0.3968	0.7608	0.439	0.4452	0.1512	0.273	0.0498	0.0938	0.48	0.1088	0.14	0.2074	0.3144	0.34	0.12	0.1264	0.302	0.74	0.2108	0.1138	0.1212	0.5268	0.06	0.6322	0.1402	0.0864	0.2582	0.2374	0.3406	0.7258	0.48	0.3406	0.2342	0.641
3	0.088	0.1018	0.04	0.6744	0.1484	0.3048	0.4218	0.0896	0.2584	0.3096	0.4008	0.0996	0.2402	0.2236	0.1054	0.2902	0.7312	0.4388	0.4216	0.1734	0.2784	0.0992	0.1038	0.4602	0.1344	0.14	0.2504	0.3262	0.3	0.1034	0.1008	0.2534	0.72	0.2158	0.16	0.054	0.5124	0.06	0.6528	0.0962	0.0874	0.2426	0.3758	0.2204	0.676	0.5184	0.2412	0.2466	0.3222
4	0.101	0.1212	0.04	0.667	0.1634	0.2078	0.267	0.1	0.219	0.319	0.3828	0.1074	0.245	0.2194	0.1128	0.0242	0.732	0.4206	0.3432	0.1958	0.3402	0.12	0.1454	0.4612	0.142	0.12	0.2446	0.3304	0.2802	0.1034	0.1598	0.1786	0.728	0.2268	0.14	0.444	0.4644	0.06	0.6872	0.089	0.0874	0.184	0.4638	0.1464	0.543	0.5282	0.2674	0.2776	0.1386
5	0.1276	0.1484	0.02	0.6618	0.1698	0.1756	0.184	0.0802	0.2398	0.3164	0.3264	0.1518	0.186	0.2444	0.1316	0.0382	0.73	0.4314	0.322	0.181	0.4552	0.12	0.173	0.46	0.1594	0.1	0.3754	0.3488	0.2796	0.1	0.22	0.1708	0.7198	0.2278	0.14	0.4612	0.4252	0.06	0.7072	0.0572	0.071	0.14	0.5402	0.1408	0.3884	0.4808	0.4084	0.3224	0.183
6	0.1524	0.1708	0.04	0.6642	0.1672	0.1806	0.131	0.08	0.2396	0.3208	0.263	0.16	0.1254	0.26	0.262	0.0562	0.7344	0.3592	0.34	0.1648	0.497	0.147	0.0952	0.0796	0.1598	0.6226	0.236	0.36	0.2724	0.08	0.22	0.157	0.6464	0.4038	0.0812	0.553	0.4554	0.06	0.76	0.1196	0.0706	0.1058	0.65	0.1292	0.301	0.441	0.444	0.2612	0.1538
7	0.2348	0.1828	0.04	0.7188	0.1782	0.1754	0.128	0.1414	0.18	0.3048	0.2392	0.14	0.1062	0.2612	0.2242	0.0504	0.7238	0.22	0.34	0.1726	0.5944	0.16	0.0632	0.0664	0.0956	0.6646	0.2108	0.3406	0.259	0.09	0.3	0.1446	0.6304	0.3926	0.1584	0.4154	0.4654	0.1042	0.74	0.2138	0.1688	0.0916	0.6568	0.1362	0.287	0.4124	0.2742	0.2746	0.1752
8	0.2504	0.1664	0.048	0.7644	0.2168	0.161	0.142	0.1776	0.1762	0.2582	0.3168	0.1068	0.1024	0.2532	0.1976	0.0722	0.2676	0.1904	0.3564	0.473	0.62	0.16	0.0736	0.0984	0.0952	0.6728	0.24	0.3596	0.22	0.1974	0.4114	0.096	0.6248	0.3726	0.3	0.2048	0.4798	0.1	0.663	0.1734	0.2016	0.047	0.6596	0.141	0.5402	0.39	0.3102	0.1224	0.264
9	0.208	0.1788	0.1206	0.7754	0.3622	0.1398	0.1712	0.22	0.1506	0.2572	0.342	0.5156	0.1012	0.3996	0.2148	0.1566	0.256	0.2712	0.352	0.5036	0.6086	0.159	0.069	0.1048	0.187	0.714	0.24	0.3502	0.22	0.2402	0.46	0.2858	0.6206	0.3406	0.3	0.3462	0.4798	0.1	0.5844	0.0008	0.504	0.08	0.674	0.1614	0.5308	0.4162	0.2334	0.1676	0.2828
10	0.1764	0.313	0.1606	0.7626	0.2522	0.1372	0.1584	0.2232	0.1176	0.1886	0.3606	0.4328	0.16	0.4302	0.2398	0.208	0.171	0.3916	0.2754	0.4832	0.413	0.12	0.0706	0.131	0.2494	0.7284	0.24	0.342	0.22	0.26	0.5726	0.4984	0.6142	0.341	0.28	0.272	0.4366	0.1396	0.5678	0.0158	0.349	0.162	0.6972	0.1758	0.6894	0.4064	0.1668	0.2	0.5202
11	0.179	0.3142	0.1076	0.7514	0.2	0.1748	0.1838	0.2716	0.099	0.1784	0.3696	0.6478	0.16	0.5	0.3786	0.2374	0.0884	0.4184	0.2158	0.4924	0.3622	0.1856	0.0694	0.1638	0.288	0.727	0.24	0.3228	0.22	0.26	0.551	0.2102	0.5202	0.327	0.2404	0.2694	0.1074	0.1196	0.4738	0.0336	0.3918	0.0824	0.7004	0.1558	0.7892	0.4828	0.1634	0.2	0.5934
12	0.18	0.2976	0.0734	0.8014	0.1894	0.1958	0.2672	0.4008	0.3646	0.1998	0.2604	0.6612	0.1562	0.5052	0.2636	0.2312	0.1202	0.4178	0.1648	0.4964	0.4518	0.2202	0.0528	0.2224	0.4088	0.6652	0.26	0.3234	0.22	0.2428	0.5314	0.26	0.401	0.322	0.2	0.3476	0.0854	0.1186	0.435	0.0362	0.1798	0.0776	0.6534	0.1378	0.8216	0.508	0.167	0.24	0.6
13	0.2038	0.302	0.1192	0.8604	0.1414	0.3546	0.2964	0.575	0.4928	0.2034	0.1632	0.656	0.1752	0.5216	0.27	0.2872	0.1538	0.5882	0.2036	0.5174	0.6144	0.219	0.0546	0.266	0.6508	0.5034	0.294	0.3024	0.16	0.1412	0.5362	0.394	0.1324	0.347	0.2526	0.3546	0.0834	0.1	0.3782	0.0534	0.1984	0.068	0.5226	0.1286	0.8572	0.5296	0.228	0.3052	0.22
14	0.2336	0.2826	0.2102	0.8586	0.1432	0.3514	0.2228	0.58	0.5	0.261	0.145	0.6084	0.1922	0.5414	0.26	0.1888	0.1746	0.6168	0.2488	0.4412	0.5756	0.2398	0.1208	0.253	0.4916	0.2618	0.46	0.28	0.141	0.0852	0.54	0.4924	0.1058	0.089	0.282	0.38	0.08	0.2	0.209	0.0572	0.1736	0.0918	0.4922	0.1244	0.8556	0.4804	0.26	0.332	0.26
15	0.2398	0.2224	0.201	0.6418	0.172	0.4506	0.1442	0.5604	0.46	0.2814	0.1102	0.562	0.1768	0.5624	0.26	0.2664	0.2212	0.6064	0.2776	0.4124	0.4566	0.36	0.1806	0.2164	0.5196	0.1682	0.44	0.311	0.28	0.06	0.6	0.6762	0.1264	0.0424	0.2612	0.4	0.08	0.32	0.2268	0.064	0.1812	0.2116	0.4538	0.1236	0.862	0.4268	0.26	0.3	0.26
16	0.26	0.12	0.2016	0.58	0.1048	0.5552	0.1844	0.5528	0.4052	0.2398	0.1156	0.5422	0.1504	0.6	0.3	0.276	0.2022	0.5654	0.2682	0.443	0.4474	0.399	0.2116	0.1862	0.1784	0.1246	0.4336	0.3324	0.32	0.0956	0.6444	0.6636	0.16	0.1338	0.206	0.4	0.0944	0.36	0.2202	0.072	0.1758	0.2	0.4396	0.1632	0.845	0.185	0.134	0.3	0.2442
17	0.26	0.08	0.2402	0.6138	0.0664	0.5138	0.187	0.5618	0.4	0.2542	0.1374	0.5422	0.143	0.6002	0.32	0.0632	0.1094	0.58	0.2478	0.4792	0.4392	0.3206	0.209	0.2232	0.1328	0.1964	0.4664	0.372	0.3	0.157	0.6566	0.64	0.1588	0.1676	0.163	0.3998	0.1144	0.42	0.2062	0.0696	0.16	0.2	0.4092	0.3768	0.8078	0.1506	0.122	0.32	0.15
18	0.22	0.08	0.4314	0.6224	0.0416	0.5132	0.242	0.5388	0.5	0.2108	0.1348	0.58	0.163	0.4584	0.32	0.4724	0.0846	0.58	0.22	0.5844	0.32	0.3254	0.1734	0.3152	0.1066	0.1752	0.2756	0.32	0.3198	0.1834	0.651	0.6	0.1384	0.1044	0.16	0.3968	0.12	0.44	0.217	0.1698	0.14	0.2	0.2792	0.4726	0.779	0.1686	0.1266	0.32	0.2082
19	0.1698	0.4342	0.4796	0.603	0.0448	0.3754	0.2994	0.4946	0.523	0.1978	0.1298	0.6	0.1604	0.6002	0.2976	0.46	0.082	0.2618	0.195	0.5604	0.3244	0.3426	0.1678	0.3418	0.124	0.5098	0.3036	0.3396	0.2878	0.1786	0.1266	0.4598	0.169	0.0534	0.1568	0.3948	0.143	0.54	0.211	0.198	0.1502	0.1932	0.1236	0.286	0.7316	0.1752	0.1414	0.32	0.2398
20	0.1784	0.82	0.5008	0.565	0.0448	0.147	0.26	0.1214	0.5588	0.2446	0.1234	0.5616	0.18	0.2458	0.2976	0.46	0.0728	0.1998	0.2276	0.5892	0.3704	0.36	0.1598	0.3186	0.341	0.5296	0.3172	0.3838	0.2392	0.1332	0.1432	0.4588	0.1948	0.067	0.1598	0.4418	0.1392	0.5948	0.164	0.196	0.16	0.1204	0.1552	0.3124	0.5132	0.2596	0.195	0.2894	0.281
21	0.239	0.82	0.4972	0.573	0.071	0.107	0.2604	0.0636	0.3818	0.2328	0.5534	0.563	0.18	0.1992	0.28	0.44	0.0978	0.1424	0.261	0.5168	0.4164	0.36	0.1414	0.3136	0.3168	0.5336	0.4354	0.4186	0.1218	0.1112	0.24	0.5	0.0746	0.083	0.1552	0.497	0.129	0.6086	0.2204	0.2394	0.16	0.1154	0.1712	0.345	0.4576	0.3072	0.2092	0.25	0.2988
22	0.3	0.819	0.4092	0.42	0.28	0.12	0.2346	0.0646	0.3508	0.2576	0.5116	0.557	0.1796	0.2112	0.3	0.44	0.0948	0.2156	0.2258	0.4478	0.6158	0.36	0.1418	0.3212	0.1188	0.522	0.4226	0.4498	0.1404	0.1096	0.246	0.54	0.069	0.0992	0.244	0.4996	0.2032	0.6176	0.2994	0.294	0.1522	0.1176	0.1798	0.42	0.5006	0.2998	0.2112	0.259	0.28
23	0.3	0.8088	0.2696	0.42	0.28	0.16	0.2204	0.1174	0.3236	0.2492	0.24	0.4982	0.1742	0.2192	0.309	0.44	0.1	0.1616	0.2072	0.4398	0.8076	0.3554	0.1956	0.32	0.111	0.5288	0.4048	0.45	0.1598	0.1	0.2066	0.6014	0.4808	0.1088	0.2394	0.4662	0.3736	0.5964	0.2638	0.3866	0.1312	0.1156	0.132	0.4054	0.5222	0.2716	0.2068	0.24	0.24
24	0.3	0.7902	0.231	0.42	0.235	0.142	0.2202	0.2064	0.3024	0.2238	0.2308	0.4722	0.2456	0.2366	0.204	0.4418	0.1	0.2252	0.2048	0.5002	0.824	0.34	0.217	0.3386	0.1574	0.4844	0.42	0.512	0.147	0.1	0.1864	0.6052	0.4952	0.1278	0.263	0.4384	0.3866	0.58	0.24	0.3824	0.122	0.104	0.1376	0.405	0.0802	0.2428	0.1602	0.6514	0.24
25	0.26	0.8	0.2318	0.3962	0.1812	0.1426	0.22	0.1346	0.323	0.2122	0.22	0.4508	0.3026	0.2202	0.3248	0.4066	0.08	0.2578	0.22	0.502	0.82	0.28	0.2306	0.3396	0.3488	0.3576	0.44	0.5196	0.226	0.12	0.1876	0.6112	0.04	0.14	0.2482	0.267	0.3748	0.58	0.26	0.3468	0.1374	0.1026	0.1356	0.3228	0.1152	0.3248	0.1712	0.7476	0.24
26	0.2246	0.804	0.2342	0.3728	0.1306	0.076	0.2	0.1166	0.3104	0.2162	0.22	0.3528	0.4276	0.228	0.2502	0.4	0.0666	0.1856	0.1994	0.52	0.732	0.2722	0.2574	0.3596	0.36	0.273	0.3924	0.48	0.1916	0.12	0.2202	0.5908	0.0516	0.1252	0.2682	0.189	0.3832	0.6186	0.24	0.3644	0.1492	0.288	0.129	0.206	0.3778	0.4272	0.1192	0.7628	0.26
27	0.1806	0.8	0.2046	0.3656	0.1354	0.1396	0.2	0.1756	0.3472	0.1776	0.2	0.2546	0.312	0.1732	0.2636	0.3946	0.04	0.4642	0.092	0.52	0.6222	0.2252	0.24	0.3868	0.36	0.2804	0.3678	0.5712	0.1712	0.2704	0.2344	0.553	0.0346	0.2062	0.2666	0.145	0.3912	0.7	0.28	0.372	0.1502	0.427	0.1078	0.2008	0.38	0.4068	0.1342	0.72	0.466
28	0.2022	0.78	0.101	0.3536	0.1504	0.1612	0.2014	0.1954	0.312	0.1356	0.18	0.217	0.1642	0.1556	0.2812	0.2896	0.0922	0.3712	0.1726	0.5084	0.3964	0.2202	0.2404	0.397	0.36	0.316	0.3776	0.121	0.1192	0.2626	0.24	0.1444	0.6138	0.4364	0.2456	0.2756	0.3848	0.6916	0.2788	0.3794	0.1446	0.459	0.1518	0.18	0.4274	0.3598	0.273	0.72	0.56
29	0.273	0.78	0.1226	0.3206	0.1486	0.2126	0.2	0.1684	0.3178	0.16	0.16	0.236	0.221	0.1684	0.3114	0.3442	0.1194	0.3824	0.1618	0.44	0.3676	0.2574	0.4092	0.376	0.2306	0.2886	0.385	0.1448	0.1138	0.1464	0.2352	0.172	0.5626	0.1178	0.2778	0.2466	0.3304	0.618	0.2564	0.6092	0.12	0.3884	0.46	0.1712	0.4268	0.4712	0.607	0.6046	0.58
30	0.3	0.73	0.1914	0.326	0.1406	0.0914	0.1286	0.3138	0.34	0.1788	0.1602	0.249	0.2954	0.16	0.4156	0.392	0.1958	0.6644	0.1604	0.4	0.3852	0.241	0.513	0.429	0.0794	0.2926	0.4784	0.1266	0.1034	0.1412	0.1284	0.2416	0.6626	0.109	0.2488	0.1694	0.3348	0.62	0.2552	0.6588	0.12	0.2504	0.4928	0.089	0.1014	0.4978	0.6854	0.4558	0.6202
31	0.3486	0.66	0.2714	0.3288	0.2238	0.0948	0.12	0.3238	0.379	0.2838	0.1518	0.2834	0.2648	0.14	0.4166	0.1332	0.2548	0.756	0.18	0.3922	0.172	0.1262	0.4788	0.47	0.1208	0.311	0.5628	0.1686	0.1102	0.1466	0.0932	0.2816	0.671	0.2706	0.2268	0.1646	0.3946	0.5992	0.203	0.64	0.6732	0.26	0.4998	0.17	0.1082	0.2156	0.7028	0.4006	0.6596
32	0.3438	0.6532	0.2968	0.5512	0.2534	0.1	0.12	0.2406	0.358	0.2872	0.1014	0.2726	0.2704	0.14	0.3418	0.1588	0.218	0.7496	0.18	0.419	0.2	0.1002	0.44	0.524	0.1188	0.3236	0.62	0.2142	0.1662	0.129	0.1394	0.277	0.7368	0.4336	0.255	0.1412	0.4234	0.5952	0.194	0.64	0.4982	0.26	0.4834	0.2008	0.0816	0.229	0.68	0.4164	0.6528
33	0.3304	0.621	0.25	0.6562	0.2524	0.1	0.12	0.258	0.3706	0.22	0.1008	0.2502	0.2938	0.16	0.3976	0.1748	0.2824	0.7626	0.1656	0.3522	0.2232	0.08	0.3666	0.5918	0.1394	0.3002	0.6514	0.265	0.1412	0.1372	0.18	0.3656	0.7544	0.4112	0.2464	0.0972	0.4216	0.6378	0.1808	0.62	0.5624	0.2638	0.2134	0.1634	0.1176	0.2018	0.7	0.4774	0.634
34	0.1394	0.6216	0.1996	0.6218	0.2094	0.1028	0.1328	0.2606	0.356	0.22	0.08	0.245	0.271	0.18	0.466	0.179	0.3758	0.7246	0.0974	0.32	0.2378	0.0838	0.4196	0.6	0.1456	0.2686	0.6548	0.2114	0.1022	0.1326	0.2076	0.3804	0.766	0.417	0.3098	0.124	0.422	0.673	0.1686	0.572	0.6416	0.2146	0.0796	0.2106	0.4196	0.2402	0.68	0.46	0.3164
35	0.1264	0.5902	0.1856	0.6304	0.202	0.1326	0.0992	0.2812	0.3546	0.2444	0.0712	0.212	0.26	0.2	0.4988	0.1792	0.4798	0.7362	0.148	0.348	0.3236	0.0668	0.42	0.56	0.1462	0.2052	0.66	0.1716	0.0874	0.599	0.207	0.4136	0.7238	0.4138	0.2748	0.12	0.44	0.72	0.1606	0.5526	0.4242	0.1462	0.0802	0.2018	0.2916	0.28	0.66	0.4616	0.2074
36	0.1504	0.5464	0.1992	0.5608	0.256	0.14	0.06	0.2832	0.6052	0.379	0.0586	0.2188	0.2798	0.16	0.4602	0.1772	0.48	0.72	0.1132	0.3318	0.392	0.0896	0.3962	0.5878	0.1324	0.2224	0.66	0.1546	0.1126	0.5998	0.2066	0.416	0.6852	0.3602	0.263	0.12	0.44	0.004	0.15	0.279	0.32	0.1838	0.08	0.2356	0.2084	0.2924	0.6144	0.4186	0.2068
37	0.2192	0.532	0.1826	0.2828	0.2564	0.1286	0.0698	0.286	0.7966	0.4528	0.1052	0.1948	0.2224	0.1198	0.3314	0.191	0.48	0.7218	0.1246	0.2966	0.4204	0.079	0.3968	0.6144	0.3612	0.2686	0.66	0.098	0.1312	0.6	0.2054	0.382	0.6516	0.3042	0.2142	0.1	0.4422	0.04	0.1904	0.2892	0.36	0.203	0.1396	0.2178	0.1594	0.3612	0.535	0.3654	0.4692
38	0.2422	0.533	0.1732	0.206	0.203	0.12	0.0806	0.2656	0.6936	0.4456	0.1648	0.1602	0.235	0.1562	0.3288	0.1802	0.4806	0.7898	0.1174	0.3216	0.4514	0.0788	0.3862	0.6198	0.3834	0.248	0.6304	0.0988	0.1848	0.6	0.206	0.3824	0.6072	0.352	0.196	0.42	0.4284	0.0552	0.1946	0.6368	0.3564	0.2	0.178	0.2588	0.1394	0.3024	0.3712	0.3562	0.516
39	0.24	0.5374	0.1934	0.3512	0.3632	0.12	0.0882	0.2412	0.238	0.4368	0.225	0.18	0.2054	0.3756	0.3584	0.1616	0.5244	0.7608	0.1072	0.3288	0.5014	0.076	0.439	0.6928	0.384	0.1148	0.5536	0.1522	0.1982	0.6	0.2216	0.443	0.74	0.38	0.2262	0.2364	0.385	0.0474	0.2	0.6584	0.3788	0.2	0.1608	0.1676	0.1376	0.2734	0.4286	0.3242	0.429
40	0.24	0.5676	0.1792	0.498	0.4354	0.1224	0.0934	0.2182	0.286	0.3998	0.24	0.16	0.2052	0.4418	0.31	0.2022	0.5428	0.783	0.0988	0.2912	0.2818	0.067	0.459	0.7268	0.3654	0.0632	0.4588	0.2612	0.1472	0.58	0.2138	0.3414	0.721	0.3884	0.222	0.215	0.2804	0.0606	0.2	0.5724	0.3764	0.1606	0.159	0.1602	0.1378	0.2218	0.4086	0.279	0.4056
41	0.24	0.5408	0.1262	0.4602	0.4062	0.1254	0.1114	0.2118	0.3132	0.3824	0.2	0.14	0.2312	0.252	0.2848	0.42	0.5986	0.8058	0.1212	0.283	0.3562	0.045	0.3604	0.7398	0.2426	0.1512	0.4456	0.2732	0.1762	0.58	0.2092	0.1808	0.687	0.399	0.2034	0.2354	0.2518	0.02	0.257	0.5298	0.3502	0.1606	0.178	0.18	0.14	0.2588	0.3902	0.2766	0.4472
42	0.227	0.62	0.0624	0.3724	0.4262	0.4732	0.071	0.2182	0.236	0.3556	0.1996	0.1	0.1722	0.32	0.3286	0.42	0.6442	0.7298	0.1998	0.589	0.4814	0.0432	0.2796	0.7162	0.2874	0.1404	0.503	0.1686	0.08	0.56	0.2244	0.155	0.18	0.4	0.2156	0.2628	0.3612	0	0.221	0.474	0.349	0.16	0.179	0.1602	0.08	0.318	0.2434	0.2958	0.4844
43	0.22	0.6276	0.1852	0.0316	0.2878	0.5274	0.05	0.2406	0.1554	0.353	0.1568	0.1	0.1238	0.18	0.6804	0.52	0.6784	0.7336	0.2	0.5598	0.2214	0.0446	0.26	0.6766	0.3076	0.145	0.5306	0.16	0.1386	0.56	0.2248	0.2096	0.16	0.3652	0.2684	0.3532	0.3718	0	0.211	0.2528	0.3524	0.1674	0.1802	0.1828	0.04	0.4712	0.2262	0.2968	0.513
44	0.1986	0.66	0.1614	0.019	0.186	0.4942	0.0548	0.24	0.0868	0.3146	0.2528	0.102	0.147	0.18	0.7816	0.14	0.7224	0.7228	0.1402	0.5492	0.1412	0.0322	0.2488	0.6768	0.3418	0.158	0.6234	0.16	0.136	0.536	0.2112	0.236	0.2	0.4254	0.3732	0.4306	0.3714	0	0.2098	0.2524	0.3344	0.1972	0.2036	0.2054	0.1504	0.4988	0.2204	0.2618	0.6238
45	0.1746	0.5726	0.1864	0.2882	0.1592	0.162	0.0222	0.18	0.22	0.3268	0.2242	0.1288	0.1768	0.18	0.8	0.14	0.1332	0.7276	0.181	0.5116	0.12	0.0302	0.177	0.7398	0.2154	0.1572	0.5736	0.172	0.1284	0.4766	0.1946	0.2632	0.211	0.3932	0.428	0.3964	0.3202	0	0.2276	0.2318	0.3434	0.1978	0.2132	0.2784	0.245	0.4954	0.2196	0.3296	0.78
46	0.16	0.0838	0.2218	0.2358	0.157	0.1758	0.0518	0.167	0.26	0.3326	0.227	0.1302	0.202	0.2	0.8	0.1974	0.114	0.761	0.1812	0.5008	0.1352	0.1584	0.1688	0.1548	0.1416	0.1068	0.562	0.3112	0.2044	0.452	0.1808	0.2182	0.2466	0.3364	0.4342	0.4194	0.3004	0	0.2178	0.2972	0.4042	0.3958	0.2178	0.1952	0.2972	0.4232	0.2492	0.3418	0.78
47	0.18	0.1084	0.2388	0.2874	0.2102	0.2102	0.2128	0.0998	0.297	0.3154	0.2184	0.0908	0.3018	0.1806	0.756	0.2184	0.1072	0.7294	0.2	0.5454	0.1186	0.2322	0.2204	0.119	0.2136	0.1468	0.5212	0.4852	0.22	0.3776	0.1808	0.1842	0.2792	0.3522	0.3754	0.1252	0.32	0	0.2448	0.2236	0.5808	0.4768	0.218	0.0988	0.298	0.4	0.2472	0.3262	0.7208
48	0.18	0.1136	0.2434	0.878	0.2628	0.2452	0.182	0.56	0.3	0.3502	0.1792	0.7378	0.3162	0.178	0.2644	0.219	0.0838	0.6008	0.1776	0.4574	0.1166	0.272	0.2166	0.1692	0.408	0.423	0.5224	0.4764	0.1954	0.407	0.18	0.174	0.26	0.362	0.4736	0.2108	0.44	0	0.2652	0.1728	0.6446	0.3998	0.22	0.0934	0.325	0.3212	0.2474	0.3604	0.204
49	0.18	0.14	0.3014	0.7028	0.3616	0.2222	0.2328	0.5734	0.32	0.37	0.2012	0.705	0.2936	0.1796	0.2802	0.219	0.0852	0.459	0.1428	0.3196	0.1096	0.1584	0.201	0.2044	0.2462	0.4	0.4972	0.4054	0.233	0.3944	0.1756	0.175	0.26	0.3408	0.4318	0.2564	0.42	0	0.2698	0.1944	0.612	0.2746	0.261	0.038	0.3226	0.307	0.392	0.334	0.1378
50	0.18	0.1476	0.326	0.7316	0.4032	0.2034	0.2348	0.549	0.32	0.3068	0.2114	0.7102	0.298	0.2116	0.2868	0.2	0.143	0.421	0.16	0.3162	0.0994	0.245	0.18	0.2284	0.186	0.3432	0.4856	0.3424	0.27	0.331	0.2266	0.1566	0.2576	0.3334	0.4994	0.2396	0.42	0.0192	0.2852	0.2182	0.78	0.2572	0.2786	0.0302	0.3448	0.3368	0.4184	0.3404	0.1502
51	0.18	0.1548	0.2418	0.7636	0.4058	0.2084	0.2164	0.5358	0.32	0.2896	0.1946	0.7902	0.2862	0.2228	0.3174	0.156	0.1358	0.2932	0.16	0.3136	0.195	0.3614	0.2212	0.2232	0.1936	0.1526	0.4966	0.2028	0.2802	0.194	0.1644	0.1334	0.2078	0.1922	0.563	0.149	0.36	0.0592	0.3074	0.257	0.8664	0.2	0.2918	0.3406	0.3302	0.3364	0.3784	0.351	0.3514
52	0.1428	0.2	0.2	0.7188	0.4826	0.2238	0.2258	0.06	0.33	0.3298	0.189	0.784	0.2068	0.2388	0.3664	0.5388	0.1194	0.2296	0.151	0.2846	0.18	0.3288	0.2332	0.2882	0.2002	0.1616	0.6262	0.178	0.31	0.1214	0.18	0.1422	0.1616	0.13	0.5692	0.1054	0.46	0.06	0.3054	0.1816	0.8252	0.6	0.3	0.3216	0.3388	0.3398	0.3942	0.3374	0.4326
53	0.101	0.76	0.1816	0.6538	0.5502	0.2594	0.226	0.0464	0.2948	0.355	0.2012	0.671	0.1918	0.3056	0.4088	0.4726	0.1328	0.1628	0.144	0.2786	0.18	0.3094	0.2354	0.4072	0.2	0.1386	0.6398	0.159	0.3044	0.2476	0.1794	0.1606	0.1178	0.1	0.56	0.0952	0.46	0.06	0.279	0.2142	0.8528	0.66	0.3	0.3542	0.3722	0.343	0.418	0.3386	0.6912
54	0.12	0.76	0.1832	0.6296	0.543	0.2412	0.1962	0.1268	0.332	0.38	0.2068	0.5582	0.1826	0.3362	0.4064	0.4402	0.2676	0.16	0.3536	0.2894	0.16	0.2946	0.181	0.45	0.2	0.1264	0.62	0.1204	0.3028	0.2854	0.1436	0.3784	0.1422	0.08	0.52	0.0978	0.4358	0.06	0.254	0.216	0.8998	0.68	0.3062	0.3598	0.3672	0.293	0.3938	0.3302	0.8
55	0.14	0.78	0.2414	0.5954	0.5422	0.1878	0.1344	0.1634	0.34	0.157	0.1724	0.4832	0.2334	0.3	0.3616	0.46	0.32	0.16	0.282	0.3348	0.2	0.305	0.1406	0.4954	0.2	0.1674	0.6	0.1146	0.32	0.2212	0.1432	0.38	0.1524	0.05	0.4606	0.0842	0.442	0.06	0.2318	0.2084	0.9	0.6934	0.3048	0.163	0.3634	0.3126	0.3326	0.3528	0.8
56	0.1396	0.82	0.2548	0.5744	0.0792	0.1522	0.1232	0.1624	0.337	0.1558	0.1692	0.395	0.24	0.3248	0.2836	0.4148	0.3326	0.1602	0.1986	0.299	0.283	0.2544	0.1752	0.5146	0.1996	0.1894	0.521	0.1064	0.32	0.2014	0.48	0.3868	0.1656	0.04	0.4836	0.1074	0.442	0.06	0.2852	0.2446	0.9008	0.6768	0.2874	0.1602	0.3644	0.3356	0.2938	0.3632	0.8198
57	0.1216	0.8	0.3086	0.5396	0.087	0.3066	0.142	0.1684	0.32	0.2348	0.1518	0.3544	0.2242	0.321	0.2972	0.4184	0.3602	0.1414	0.2102	0.24	0.1844	0.1426	0.1488	0.5352	0.1824	0.165	0.4872	0.1078	0.2982	0.1694	0.48	0.338	0.0994	0.04	0.5704	0.136	0.4338	0.08	0.1958	0.0902	0.8822	0.666	0.2866	0.1506	0.344	0.3146	0.3446	0.4096	0.82
58	0.136	0.8	0.2834	0.47	0.0884	0.3434	0.237	0.1758	0.2524	0.2548	0.164	0.1376	0.234	0.4074	0.3132	0.3468	0.4134	0.14	0.2	0.2354	0.1666	0.1422	0.1976	0.54	0.1376	0.1772	0.541	0.8364	0.2944	0.1372	0.4962	0.308	0.0884	0.282	0.5402	0.1988	0.4114	0.08	0.228	0.08	0.8848	0.7064	0.2974	0.1442	0.2924	0.2534	0.2714	0.3988	0.3482
59	0.1124	0.8	0.25	0.4472	0.0886	0.2984	0.39	0.1984	0.5186	0.2954	0.1828	0.082	0.2636	0.4184	0.4026	0.3162	0.4	0.14	0.22	0.4238	0.2304	0.159	0.2448	0.5544	0.0966	0.221	0.5598	0.8398	0.303	0.121	0.5286	0.2168	0.0708	0.2802	0.5464	0.2	0.3672	0.08	0.3066	0.08	0.8994	0.7026	0.3688	0.1662	0.3294	0.5086	0.2438	0.3366	0.3282
60	0.1486	0.8	0.314	0.3926	0.096	0.1822	0.32	0.1578	0.5368	0.303	0.227	0.0972	0.272	0.462	0.3872	0.3232	0.42	0.16	0.2652	0.598	0.2474	0.1592	0.2828	0.54	0.07	0.2736	0.5398	0.846	0.2918	0.1242	0.5294	0.213	0.0844	0.36	0.54	0.2	0.2948	0.1	0.3936	0.0988	0.9	0.635	0.354	0.1934	0.4324	0.5868	0.228	0.18	0.1618
61	0.1516	0.8068	0.2364	0.3822	0.0892	0.1242	0.316	0.109	0.4544	0.3006	0.2348	0.12	0.2514	0.6128	0.3934	0.2396	0.4264	0.18	0.34	0.543	0.2342	0.1448	0.2048	0.54	0.1788	0.284	0.5192	0.8428	0.2884	0.1564	0.6006	0.2228	0.087	0.4204	0.52	0.0544	0.2238	0.1	0.4416	0.0926	0.099	0.524	0.3942	0.1682	0.4204	0.4428	0.3264	0.1638	0.2688
62	0.1296	0.88	0.1148	0.4394	0.0466	0.7142	0.28	0.1036	0.4056	0.305	0.2394	0.1	0.2016	0.6676	0.3872	0.2396	0.4464	0.202	0.42	0.5346	0.2042	0.1448	0.34	0.48	0.1764	0.3206	0.1594	0.7502	0.1824	0.1568	0.66	0.2216	0.088	0.4228	0.52	0.0568	0.26	0.14	0.5196	0.08	0.0996	0.5362	0.415	0.1086	0.4362	0.4198	0.3322	0.1972	0.5426
63	0.151	0.391	0.1368	0.4448	0.0402	0.7896	0.2202	0.08	0.2936	0.2682	0.3334	0.0692	0.195	0.4122	0.4162	0.1834	0.4464	0.2176	0.3662	0.5224	0.1902	0.0884	0.3432	0.46	0.1036	0.3586	0.1444	0.7316	0.1144	0.1568	0.67	0.2208	0.084	0.425	0.5198	0.2798	0.26	0.14	0.5344	0.06	0.0956	0.683	0.3162	0.1506	0.497	0.4438	0.32	0.3196	0.7896
64	0.1696	0.116	0.177	0.4436	0.04	0.84	0.4084	0.0956	0.1744	0.26	0.1692	0.0486	0.2278	0.4616	0.3692	0.18	0.42	0.14	0.3536	0.5664	0.1872	0.6266	0.3558	0.44	0.1338	0.3404	0.16	0.8062	0.2846	0.16	0.68	0.135	0.1	0.4306	0.2812	0.3326	0.2584	0.14	0.399	0.06	0.3236	0.76	0.26	0.168	0.4836	0.4822	0.3198	0.4	0.8206
65	0.1922	0.1818	0.2708	0.432	0.0056	0.1812	0.48	0.1008	0.6152	0.24	0.2232	0.1016	0.2516	0.5216	0.3806	0.18	0.28	0.12	0.3296	0.5748	0.177	0.057	0.3498	0.4408	0.3458	0.25	0.16	0.678	0.1412	0.1792	0.6772	0.1986	0.0806	0.3816	0.2412	0.368	0.2304	0.1416	0.3198	0.06	0.2748	0.7606	0.26	0.1666	0.4694	0.4804	0.3404	0.54	0.8
66	0.1812	0.3094	0.2186	0.4	0.0318	0.0618	0.48	0.1102	0.12	0.3546	0.2624	0.1032	0.2474	0.528	0.49	0.18	0.24	0.12	0.3508	0.6054	0.6248	0.0546	0.3976	0.4454	0.5292	0.2852	0.1868	0.6954	0.1562	0.215	0.6828	0.1902	0.08	0.3858	0.1854	0.3286	0.3282	0.1874	0.2572	0.06	0.2224	0.762	0.4192	0.2014	0.4804	0.5058	0.3266	0.64	0.78
67	0.299	0.219	0.1516	0.4	0.0296	0.0598	0.4492	0.084	0.18	0.3756	0.2776	0.3744	0.2366	0.5126	0.42	0.18	0.24	0.1738	0.2606	0.4436	0.5998	0.0544	0.4	0.468	0.44	0.333	0.6144	0.7212	0.1606	0.278	0.686	0.1902	0.08	0.3726	0.2328	0.3602	0.4018	0.2074	0.234	0.06	0.0908	0.6246	0.5076	0.1658	0.5024	0.5112	0.371	0.2224	0.6658
68	0.3142	0.1604	0.1296	0.4	0.0444	0.0598	0.4492	0.3156	0.5382	0.2438	0.2214	0.6516	0.2998	0.4824	0.3424	0.1398	0.24	0.228	0.2	0.3832	0.58	0.0612	0.314	0.491	0.1172	0.3218	0.76	0.7996	0.155	0.117	0.6436	0.1768	0.0572	0.3266	0.2154	0.3446	0.3764	0.2938	0.1068	0.1086	0.1004	0.5542	0.5572	0.1194	0.5346	0.5072	0.3706	0.5	0.491
69	0.3198	0.22	0.1146	0.4	0.0482	0.0598	0.48	0.3024	0.6024	0.2122	0.2048	0.614	0.3348	0.47	0.3466	0.3334	0.2	0.1398	0.2114	0.519	0.6	0.067	0.2494	0.4838	0.1172	0.4152	0.5936	0.7992	0.1196	0.2366	0.5988	0.1756	0.1744	0.3086	0.2586	0.3382	0.3764	0.313	0.1832	0.1114	0.1422	0.4166	0.5674	0.1098	0.2264	0.512	0.384	0.48	0.4118
70	0.3336	0.24	0.0864	0.5618	0.027	0.0532	0.46	0.3668	0.594	0.1692	0.2006	0.634	0.2796	0.468	0.3414	0.394	0.1752	0.141	0.2252	0.4792	0.604	0.062	0.18	0.3766	0.2276	0.4102	0.4596	0.78	0.0876	0.3384	0.5436	0.174	0.2528	0.3126	0.2616	0.3166	0.3616	0.3262	0.6946	0.0822	0.1288	0.2646	0.578	0.0694	0.1118	0.5058	0.432	0.46	0.476
71	0.3018	0.2268	0.0842	0.8336	0.1088	0.0502	0.44	0.4012	0.6088	0.1518	0.1842	0.6388	0.2792	0.4432	0.3506	0.4248	0.1522	0.1428	0.2674	0.4808	0.6072	0.051	0.2	0.3294	0.3142	0.4308	0.417	0.7538	0.0766	0.3104	0.4554	0.1726	0.24	0.3048	0.3178	0.3102	0.3592	0.1852	0.6812	0.1	0.1188	0.3522	0.596	0.1616	0.1532	0.3066	0.4406	0.46	0.573
72	0.3	0.326	0.0604	0.8494	0.1364	0.1014	0.44	0.4054	0.6112	0.1252	0.2376	0.626	0.3392	0.3518	0.4064	0.4304	0.1394	0.0986	0.3388	0.3014	0.5998	0.0482	0.1688	0.1654	0.1256	0.42	0.373	0.346	0.0666	0.1814	0.4856	0.1572	0.24	0.2224	0.32	0.2094	0.4186	0.1688	0.6806	0.1	0.1036	0.3992	0.6006	0.24	0.1512	0.3564	0.4592	0.48	0.5456
73	0.34	0.3844	0.0582	0.8368	0.0896	0.099	0.3932	0.4194	0.595	0.1368	0.2408	0.606	0.3308	0.3722	0.4326	0.5096	0.1594	0.1548	0.3398	0.2358	0.532	0.0548	0.1816	0.1494	0.1204	0.3798	0.381	0.2232	0.0404	0.2114	0.5208	0.1604	0.237	0.1494	0.34	0.1752	0.4	0.1604	0.6118	0.4504	0.1204	0.4602	0.6196	0.26	0.127	0.3448	0.4832	0.48	0.5082
74	0.4914	0.2582	0.0688	0.8532	0.0456	0.102	0.1876	0.3982	0.5994	0.1056	0.26	0.621	0.3532	0.4822	0.4364	0.5808	0.16	0.383	0.4124	0.2518	0.48	0.0568	0.1784	0.126	0.1336	0.2494	0.4546	0.142	0.0408	0.3754	0.5564	0.1608	0.317	0.158	0.36	0.1616	0.3606	0.1476	0.3968	0.514	0.1622	0.459	0.5736	0.2758	0.1678	0.3456	0.4942	0.5	0.4846
75	0.683	0.2222	0.0416	0.8	0.089	0.0838	0.0594	0.257	0.6234	0.0786	0.2298	0.71	0.376	0.515	0.4724	0.5976	0.179	0.36	0.5148	0.3992	0.454	0.0514	0.14	0.204	0.1552	0.2474	0.4994	0.1526	0.0894	0.3478	0.6392	0.16	0.499	0.1196	0.34	0.1456	0.3652	0.1392	0.326	0.5408	0.3326	0.3392	0.5646	0.2752	0.1782	0.2876	0.498	0.5	0.455
76	0.6984	0.1956	0.0238	0.8	0.1564	0.0846	0.06	0.1718	0.621	0.0636	0.16	0.7546	0.2854	0.527	0.3274	0.6028	0.1866	0.38	0.411	0.52	0.4296	0.1168	0.1396	0.253	0.14	0.2946	0.445	0.2028	0.4128	0.2566	0.639	0.1588	0.6226	0.1376	0.3168	0.1558	0.3528	0.1548	0.2408	0.4934	0.3092	0.1862	0.6172	0.2954	0.205	0.3834	0.4512	0.6	0.3592
77	0.39	0.1848	0.0342	0.8	0.158	0.1246	0.08	0.1826	0.6176	0.0706	0.1626	0.7808	0.2	0.4862	0.2014	0.458	0.1928	0.38	0.4626	0.5154	0.405	0.169	0.1628	0.2612	0.1526	0.2406	0.4232	0.2006	0.64	0.0824	0.623	0.6	0.6088	0.5484	0.2014	0.1662	0.356	0.159	0.2572	0.5114	0.2498	0.1098	0.5524	0.3464	0.28	0.4064	0.38	0.62	0.3914
78	0.364	0.2056	0.0426	0.8344	0.0786	0.1278	0.0816	0.2288	0.6202	0.2028	0.22	0.8502	0.2006	0.3606	0.2072	0.3412	0.1816	0.362	0.4302	0.4218	0.3368	0.2064	0.14	0.2842	0.1588	0.217	0.4806	0.2002	0.6384	0.062	0.6382	0.5	0.6132	0.654	0.2208	0.1976	0.3564	0.1388	0.2958	0.7136	0.2804	0.1072	0.5086	0.3848	0.447	0.4412	0.3842	0.62	0.5038
79	0.4776	0.226	0.0972	0.82	0.0486	0.1436	0.1144	0.2352	0.6366	0.5334	0.2	0.8526	0.194	0.1454	0.2168	0.3328	0.16	0.3768	0.4	0.4088	0.3184	0.231	0.1244	0.2972	0.1028	0.2838	0.4858	0.2066	0.12	0.06	0.5966	0.465	0.5744	0.68	0.222	0.2582	0.3218	0.113	0.2742	0.76	0.3196	0.1378	0.5338	0.3696	0.4688	0.4212	0.3804	0.62	0.5414
80	0.485	0.2818	0.1306	0.84	0.0418	0.2522	0.18	0.2462	0.65	0.4608	0.2204	0.8606	0.2204	0.215	0.3346	0.339	0.16	0.3432	0.258	0.5396	0.315	0.2194	0.136	0.402	0.0624	0.3872	0.5042	0.2094	0.1596	0.0618	0.3428	0.4006	0.4646	0.6662	0.199	0.2856	0.2894	0.08	0.2692	0.78	0.3328	0.152	0.5138	0.3676	0.5098	0.48	0.3974	0.5892	0.3682
81	0.5156	0.279	0.1428	0.86	0.0438	0.2552	0.1988	0.101	0.06	0.4512	0.255	0.8772	0.2246	0.195	0.5726	0.335	0.16	0.3004	0.1276	0.5078	0.2152	0.1818	0.1234	0.4102	0.0494	0.3418	0.161	0.2328	0.16	0.0602	0.2988	0.3206	0.374	0.64	0.162	0.1964	0.3138	0.0772	0.2014	0.7496	0.3366	0.1576	0.4782	0.2666	0.529	0.5158	0.4718	0.56	0.3604
82	0.5106	0.2502	0.1502	0.8964	0.0716	0.3026	0.1476	0.0584	0.06	0.5938	0.2394	0.8798	0.2564	0.0368	0.5592	0.3796	0.1494	0.1996	0.1396	0.4096	0.154	0.1952	0.0692	0.3812	0.1296	0.3076	0.1894	0.2786	0.1696	0.06	0.3578	0.314	0.3796	0.2058	0.16	0.16	0.2884	0.04	0.1808	0.5738	0.3224	0.1796	0.3862	0.199	0.597	0.4908	0.494	0.5378	0.5002
83	0.5146	0.2042	0.1716	0.9	0.0864	0.3372	0.12	0.1142	0.0778	0.5342	0.2076	0.8794	0.36	0.02	0.539	0.4518	0.1452	0.2652	0.2126	0.3544	0.1434	0.1786	0.056	0.2988	0.1202	0.3504	0.2	0.2872	0.2498	0.0572	0.4572	0.3094	0.3562	0.2282	0.14	0.1358	0.2838	0.0442	0.188	0.4698	0.291	0.2	0.053	0.195	0.58	0.4554	0.5036	0.4754	0.52
84	0.48	0.2168	0.1492	0.9034	0.085	0.3548	0.12	0.1388	0.06	0.1302	0.2146	0.8804	0.22	0.0598	0.5296	0.361	0.18	0.242	0.36	0.3392	0.1026	0.1508	0.0578	0.2642	0.12	0.3776	0.2	0.2378	0.2884	0.073	0.5778	0.2872	0.1756	0.223	0.14	0.1038	0.3124	0.0488	0.3012	0.4204	0.2908	0.2	0.08	0.262	0.54	0.453	0.4836	0.3682	0.5676
85	0.44	0.2168	0.2472	0.92	0.0672	0.3784	0.14	0.1394	0.0752	0.2282	0.1726	0.8802	0.246	0.06	0.4492	0.2112	0.18	0.274	0.3836	0.2966	0.0718	0.1466	0.0594	0.2496	0.1256	0.3394	0.1976	0.214	0.0872	0.3954	0.64	0.3392	0.1708	0.1958	0.18	0.1018	0.2822	0.0702	0.3952	0.4386	0.321	0.153	0.0986	0.3858	0.5	0.4392	0.5032	0.2788	0.6154
86	0.447	0.2306	0.2422	0.92	0.0524	0.3972	0.1606	0.1272	0.1272	0.3002	0.215	0.88	0.184	0.08	0.4582	0.3168	0.18	0.3026	0.358	0.2526	0.0754	0.2112	0.06	0.2674	0.126	0.3864	0.1978	0.2736	0.1272	0.5298	0.66	0.377	0.1622	0.1918	0.18	0.0802	0.4856	0.0742	0.3834	0.4568	0.4536	0.1012	0.0818	0.402	0.468	0.4376	0.5122	0.208	0.56
87	0.3682	0.2148	0.234	0.9002	0.0418	0.3384	0.135	0.0826	0.1884	0.3226	0.203	0.88	0.18	0.06	0.4008	0.45	0.1844	0.3074	0.439	0.2672	0.0796	0.3318	0.06	0.26	0.177	0.3622	0.2156	0.2668	0.1786	0.119	0.675	0.2602	0.141	0.1954	0.1878	0.0812	0.5028	0.053	0.3576	0.4608	0.4588	0.1	0.0872	0.403	0.34	0.4402	0.5166	0.1178	0.5352
88	0.3602	0.176	0.2556	0.08	0.0936	0.3034	0.1484	0.06	0.1598	0.3166	0.1122	0.9	0.1774	0.4	0.36	0.3998	0.203	0.3676	0.45	0.3196	0.2492	0.2712	0.06	0.2864	0.1792	0.3626	0.2354	0.2542	0.1652	0.4292	0.6684	0.3022	0.2714	0.3018	0.24	0.16	0.4148	0.06	0.3256	0.4862	0.456	0.1	0.1	0.4014	0.14	0.4324	0.4798	0.0984	0.581
89	0.3804	0.1606	0.2976	0.1	0.2392	0.3044	0.1646	0.04	0.2002	0.2822	0.1004	0.7928	0.172	0.4	0.2988	0.3698	0.221	0.364	0.4408	0.3796	0.06	0.2372	0.0612	0.2776	0.1956	0.3286	0.267	0.2426	0.1208	0.4052	0.6114	0.3174	0.3428	0.3044	0.2228	0.1032	0.432	0.06	0.4058	0.524	0.44	0.1	0.12	0.4128	0.16	0.4148	0.5428	0.0972	0.6432
90	0.343	0.6232	0.2784	0.8714	0.2794	0.32	0.2148	0.04	0.3784	0.2802	0.1054	0.1434	0.1732	0.44	0.2922	0.328	0.199	0.3156	0.4604	0.3696	0.0558	0.204	0.062	0.272	0.155	0.3246	0.2852	0.22	0.1148	0.402	0.6032	0.4004	0.3488	0.2434	0.598	0.06	0.4498	0.06	0.46	0.5546	0.44	0.12	0.12	0.4072	0.16	0.3896	0.6744	0.1074	0.704
91	0.2988	0.76	0.2812	0.6826	0.2728	0.32	0.2608	0.06	0.6346	0.2384	0.0876	0.1352	0.16	0.4294	0.32	0.4754	0.1904	0.2988	0.5174	0.3704	0.0468	0.1298	0.0698	0.2822	0.1562	0.2914	0.2472	0.2312	0.1736	0.3976	0.5874	0.3346	0.2824	0.3236	0.605	0.0386	0.3594	0.06	0.4996	0.5904	0.4962	0.1	0.1612	0.3094	0.16	0.336	0.5992	0.0866	0.7834
92	0.2892	0.74	0.304	0.8222	0.29	0.315	0.2496	0.0618	0.56	0.1886	0.1526	0.0804	0.1604	0.42	0.2986	0.659	0.1986	0.3642	0.5678	0.2182	0.0528	0.2788	0.0574	0.2592	0.1496	0.2862	0.2992	0.197	0.233	0.1826	0.4378	0.3122	0.1848	0.3366	0.6116	0.1148	0.3446	0.06	0.5018	0.69	0.4938	0.08	0.1976	0.2876	0.14	0.3214	0.4886	0.1272	0.4388
93	0.5244	0.8274	0.2248	0.8236	0.0028	0.2614	0.31	0.0624	0.46	0.1484	0.1812	0.0622	0.1604	0.4	0.2728	0.4738	0.2026	0.3312	0.56	0.1964	0.051	0.3144	0.0576	0.2416	0.1728	0.2914	0.3228	0.2014	0.2186	0.2	0.365	0.3062	0.2294	0.3876	0.6116	0.3248	0.4592	0.06	0.5222	0.4664	0.4908	0.08	0.1946	0.2494	0.1398	0.1154	0.5006	0.139	0.514
94	0.48	0.7006	0.1536	0.82	0.04	0.2482	0.28	0.0624	0.4342	0.191	0.1914	0.1744	0.1218	0.4	0.1852	0.454	0.16	0.1198	0.191	0.151	0.0598	0.52	0.0346	0.4366	0.1776	0.265	0.412	0.2468	0.2034	0.2586	0.3884	0.306	0.2708	0.369	0.62	0.508	0.4986	0.06	0.5198	0.0596	0.4756	0.08	0.1838	0.226	0.139	0.2004	0.5082	0.1404	0.5286
95	0.4286	0.279	0.1698	0.7968	0.04	0.2404	0.238	0.06	0.3856	0.3476	0.0894	0.8342	0.1414	0.38	0.1088	0.552	0.16	0.1086	0.24	0.1394	0.083	0.8536	0.0726	0.4374	0.19	0.2546	0.4338	0.2662	0.1798	0.26	0.38	0.3276	0.23	0.347	0.6022	0.5098	0.5058	0.325	0.4982	0.1078	0.46	0.08	0.1566	0.171	0.1282	0.2142	0.5056	0.18	0.54
96	0.3544	0.1576	0.2022	0.8206	0.024	0.4574	0.2842	0.1114	0.3976	0.3854	0.0846	0.7496	0.1692	0.36	0.0952	0.5986	0.14	0.1976	0.2162	0.2252	0.0802	0.8582	0.0688	0.4126	0.0832	0.8322	0.4164	0.318	0.16	0.3	0.38	0.3608	0.1682	0.348	0.3722	0.5084	0.509	0.4	0.4154	0.1594	0.4596	0.0628	0.0974	0.12	0.1604	0.206	0.506	0.2138	0.56
97	0.46	0.1448	0.2214	0.8604	0.0234	0.4964	0.2464	0.1548	0.3788	0.4464	0.6374	0.5074	0.1728	0.4244	0.0846	0.74	0.1386	0.3278	0.3282	0.336	0.0498	0.92	0.0458	0.494	0.1	0.7674	0.2702	0.327	0.16	0.28	0.3444	0.3624	0.1456	0.3402	0.3104	0.5184	0.5302	0.4628	0.3212	0.229	0.4748	0.0702	0.091	0.768	0.156	0.251	0.4774	0.26	0.2666
98	0.465	0.1642	0.1676	0.7996	0.0238	0.4814	0.5504	0.177	0.4072	0.6126	0.6648	0.1914	0.185	0.46	0.085	0.7568	0.1502	0.3686	0.344	0.3192	0.04	0.92	0.021	0.4828	0.1534	0.7616	0.2376	0.515	0.14	0.28	0.2862	0.3688	0.1556	0.2942	0.267	0.5592	0.5428	0.4596	0.2984	0.2744	0.4618	0.06	0.5344	0.7084	0.2168	0.2896	0.1742	0.26	0.228
99	0.46	0.1642	0.1866	0.727	0.1234	0.4814	0.52	0.2032	0.3952	0.6624	0.4318	0.18	0.2312	0.46	0.113	0.3392	0.2562	0.3742	0.3988	0.399	0.0884	0.92	0.032	0.4368	0.1664	0.755	0.2306	0.5684	0.14	0.3702	0.191	0.384	0.1746	0.2146	0.288	0.5592	0.5078	0.3648	0.267	0.315	0.4808	0.06	0.4564	0.3706	0.2638	0.307	0.1642	0.26	0.2798
100	0.4402	0.16	0.1778	0.6356	0.0934	0.4808	0.5176	0.22	0.401	0.6466	0.2184	0.14	0.4104	0.4798	0.1752	0.2056	0.3126	0.35	0.245	0.3794	0.0996	0.9144	0.1306	0.434	0.2222	0.7452	0.2058	0.5706	0.1506	0.4164	0.1198	0.4108	0.2528	0.1992	0.253	0.5318	0.325	0.1202	0.2266	0.3672	0.48	0.0544	0.4018	0.1676	0.2708	0.3496	0.2132	0.2602	0.2508
101	0.4012	0.14	0.16	0.6152	0.1184	0.5152	0.5232	0.22	0.4002	0.6426	0.2624	0.14	0.4494	0.48	0.1392	0.231	0.3924	0.2852	0.2938	0.36	0.1	0.86	0.0816	0.4	0.236	0.72	0.2078	0.548	0.1548	0.4978	0.174	0.4624	0.3238	0.2368	0.1596	0.5592	0.304	0.0996	0.1838	0.3242	0.52	0.1456	0.336	0.14	0.2726	0.3144	0.3868	0.2996	0.2568
102	0.4098	0.1186	0.16	0.5698	0.0834	0.661	0.577	0.2204	0.3584	0.4882	0.36	0.1268	0.4004	0.4012	0.12	0.5386	0.425	0.2836	0.276	0.36	0.12	0.86	0.1266	0.2776	0.2144	0.72	0.2432	0.5262	0.1796	0.4992	0.1622	0.4398	0.613	0.254	0.1864	0.6022	0.2572	0.099	0.2106	0.2688	0.502	0.26	0.2166	0.1564	0.1864	0.3566	0.4148	0.294	0.2672
103	0.2678	0.0988	0.1468	0.6588	0.0518	0.6796	0.4908	0.182	0.3184	0.523	0.36	0.1208	0.3284	0.398	0.1206	0.4514	0.4266	0.2662	0.235	0.3536	0.12	0.86	0.1176	0.27	0.2428	0.663	0.358	0.4672	0.1806	0.4984	0.2098	0.4442	0.301	0.1076	0.2178	0.599	0.2126	0.0892	0.5242	0.24	0.6788	0.24	0.1734	0.0948	0.2858	0.5158	0.6054	0.2554	0.3202
104	0.2312	0.1338	0.1414	0.5838	0.119	0.6736	0.387	0.2212	0.2822	0.4662	0.3034	0.0688	0.3304	0.3986	0.1146	0.4056	0.4386	0.6178	0.2914	0.38	0.1356	0.8598	0.1584	0.2852	0.1904	0.6278	0.3876	0.3998	0.1642	0.448	0.176	0.4128	0.2238	0.1146	0.22	0.4108	0.2708	0.0862	0.5084	0.26	0.7696	0.3038	0.1712	0.0806	0.2996	0.5004	0.5998	0.2044	0.35
105	0.2644	0.1358	0.1304	0.66	0.5234	0.6022	0.2004	0.22	0.2456	0.3082	0.3	0.106	0.2868	0.5006	0.1316	0.3774	0.431	0.6832	0.3032	0.38	0.1382	0.8406	0.1312	0.2802	0.1592	0.6028	0.3454	0.2378	0.1548	0.4298	0.1772	0.402	0.1768	0.3608	0.3424	0.4122	0.3202	0.0998	0.5332	0.2928	0.791	0.2916	0.238	0.0594	0.2634	0.4496	0.6	0.2	0.38
106	0.5218	0.0886	0.1138	0.68	0.4438	0.5172	0.22	0.22	0.2448	0.2846	0.32	0.1746	0.2582	0.4824	0.1592	0.3154	0.4576	0.5758	0.3488	0.3866	0.1316	0.8472	0.1688	0.2596	0.16	0.5808	0.3354	0.2662	0.1382	0.382	0.1944	0.404	0.3982	0.4998	0.4634	0.4044	0.3	0.1336	0.3714	0.2742	0.7536	0.24	0.22	0.1168	0.2788	0.3528	0.5758	0.1872	0.4
107	0.5184	0.08	0.111	0.68	0.42	0.4592	0.22	0.2	0.285	0.2194	0.36	0.228	0.2564	0.387	0.1596	0.287	0.4674	0.5276	0.361	0.4316	0.386	0.8366	0.273	0.18	0.1174	0.582	0.38	0.343	0.1028	0.42	0.2164	0.482	0.5154	0.4936	0.46	0.3462	0.2864	0.149	0.3574	0.3	0.6806	0.26	0.2256	0.0988	0.307	0.3322	0.5358	0.1886	0.3954
108	0.48	0.0834	0.0962	0.6858	0.4	0.5362	0.22	0.1816	0.2942	0.1504	0.36	0.2512	0.2364	0.5888	0.7976	0.28	0.3188	0.5624	0.3018	0.4402	0.383	0.7678	0.2796	0.119	0.0944	0.7532	0.3276	0.4464	0.0882	0.42	0.1012	0.4272	0.3936	0.445	0.3176	0.3168	0.286	0.152	0.4212	0.3	0.6696	0.2622	0.3	0.141	0.3428	0.3278	0.5444	0.1902	0.4852
109	0.44	0.0612	0.0972	0.7266	0.4172	0.51	0.2274	0.2008	0.155	0.416	0.5534	0.269	0.1646	0.6672	0.7982	0.28	0.2	0.5604	0.5116	0.44	0.4036	0.62	0.2382	0.2306	0.074	0.8906	0.3176	0.4896	0.0808	0.338	0.235	0.463	0.3612	0.3982	0.3726	0.3804	0.2882	0.1378	0.4374	0.2716	0.7606	0.1748	0.43	0.1354	0.336	0.2946	0.5598	0.1802	0.5306
110	0.375	0.0624	0.0788	0.7002	0.3434	0.4952	0.2396	0.2182	0.132	0.4268	0.3376	0.302	0.1482	0.68	0.8188	0.283	0.22	0.5344	0.5516	0.4716	0.3754	0.5388	0.2008	0.241	0.0968	0.9	0.3058	0.3952	0.0694	0.3256	0.24	0.441	0.4518	0.4312	0.2136	0.377	0.285	0.1018	0.4402	0.24	0.8996	0.0754	0.517	0.12	0.3748	0.2644	0.5286	0.232	0.6288
111	0.2698	0.0546	0.108	0.7176	0.304	0.4864	0.2214	0.121	0.1716	0.4552	0.0796	0.3268	0.1422	0.6392	0.84	0.29	0.24	0.5378	0.4932	0.5	0.1378	0.529	0.199	0.16	0.0798	0.847	0.2902	0.2654	0.1454	0.3356	0.1546	0.3736	0.4348	0.4606	0.2128	0.3928	0.2818	0.1536	0.3762	0.24	0.96	0.0786	0.5866	0.12	0.38	0.2546	0.3956	0.28	0.6948
112	0.4244	0.1066	0.1496	0.7054	0.281	0.523	0.2086	0.0782	0.1262	0.4134	0.1232	0.465	0.1462	0.596	0.8398	0.293	0.284	0.5588	0.294	0.5178	0.2	0.54	0.2102	0.16	0.101	0.88	0.2252	0.2608	0.166	0.3228	0.1374	0.2912	0.4324	0.494	0.2432	0.3506	0.3242	0.137	0.322	0.156	0.9532	0.0824	0.5992	0.1006	0.3984	0.3354	0.4814	0.32	0.3264
113	0.4692	0.1506	0.2308	0.0416	0.313	0.6072	0.226	0.089	0.095	0.4718	0.194	0.5248	0.207	0.6138	0.8396	0.2854	0.395	0.5596	0.3488	0.5736	0.2	0.5408	0.2692	0.14	0.5252	0.88	0.2548	0.272	0.1868	0.5262	0.2308	0.2652	0.4292	0.4938	0.2652	0.2008	0.3348	0.1064	0.2734	0.18	0.92	0.0216	0.6	0.063	0.3604	0.3168	0.6292	0.32	0.3356
114	0.4224	0.1704	0.2714	0.2992	0.2568	0.6262	0.164	0.12	0.0758	0.4522	0.2676	0.706	0.2172	0.6062	0.8396	0.2664	0.4378	0.56	0.4092	0.5776	0.2488	0.5	0.2964	0.14	0.6786	0.8792	0.3014	0.2866	0.2274	0.5774	0.3434	0.3008	0.429	0.4744	0.2644	0.2044	0.3572	0.1586	0.2292	0.1756	0.9	0.0378	0.6	0.0604	0.3554	0.2484	0.5026	0.3362	0.2998
115	0.4438	0.1772	0.2904	0.4216	0.2088	0.6298	0.0536	0.1332	0.128	0.4226	0.4342	0.96	0.3148	0.6064	0.8064	0.3078	0.3954	0.5586	0.4214	0.4568	0.2354	0.3	0.3052	0.1796	0.571	0.8798	0.3	0.2798	0.0914	0.5972	0.3318	0.3754	0.4484	0.4308	0.281	0.3148	0.376	0.125	0.23	0.161	0.88	0.1418	0.589	0.02	0.309	0.2284	0.513	0.34	0.4816
116	0.4452	0.1708	0.221	0.4156	0.2434	0.6338	0.0886	0.1258	0.1476	0.3238	0.4506	1	0.3624	0.5606	0.732	0.3426	0.0934	0.4672	0.48	0.3384	0.246	0.28	0.3454	0.2214	0.0476	0.8956	0.3	0.2802	0.0472	0.4994	0.3282	0.4018	0.4464	0.4044	0.2578	0.3392	0.3566	0.1298	0.1808	0.1534	0.88	0.1774	0.5534	0.068	0.2744	0.2304	0.5534	0.3204	0.683
117	0.4832	0.1396	0.185	0.424	0.2784	0.6578	0.1	0.1572	0.1804	0.3638	0.4754	1	0.3546	0.64	0.3784	0.3088	0.0974	0.4638	0.46	0.33	0.2582	0.2182	0.4284	0.2364	0.0908	0.9034	0.3588	0.2802	0.04	0.1034	0.294	0.4018	0.4596	0.4816	0.3	0.4334	0.117	0.125	0.16	0.1462	0.9	0.1544	0.5524	0.2082	0.301	0.2292	0.5692	0.308	0.709
118	0.5178	0.08	0.1482	0.42	0.28	0.7458	0.1016	0.2328	0.2198	0.3774	0.4756	0	0.3052	0.6612	0.4298	0.3158	0.103	0.4626	0.42	0.2898	0.252	0.1508	0.4486	0.2626	0.12	0.6908	0.3782	0.2806	0.0462	0.1186	0.1166	0.4014	0.5274	0.5576	0.38	0.44	0.1194	0.1	0.16	0.2018	0.9	0.12	0.5582	0.2858	0.332	0.2404	0.5936	0.3738	0.6854
119	0.633	0.06	0.175	0.4	0.28	0.8918	0.1446	0.2966	0.2342	0.3072	0.47	0	0.1502	0.6606	0.7588	0.4972	0.1034	0.4976	0.3672	0.2758	0.3192	0.0868	0.452	0.2934	0.1976	0.792	0.3554	0.338	0.0724	0.0888	0.1594	0.4034	0.5614	0.6758	0.3992	0.44	0.3676	0.78	0.2	0.218	0.9	0.14	0.5646	0.3784	0.3528	0.2424	0.6772	0.5418	0.76
120	0.665	0.04	0.1202	0.36	0.3	0.9198	0.2878	0.3134	0.181	0.2578	0.4672	0.0058	0.5852	0.6568	0.1	0.3888	0.1068	0.4766	0.3852	0.465	0.0284	0.1086	0.4426	0.2764	0.1804	0.7744	0.36	0.4438	0.0778	0.0488	0.1404	0.3796	0.5704	0.6848	0.3946	0.4414	0.3504	0.78	0.14	0.15	0.86	0.14	0.5782	0.5672	0.36	0.3362	0.808	0.6592	0.0712
121	0.676	0.299	0.1168	0.3386	0.1252	0.9198	0.234	0.2986	0.1506	0.224	0.379	0.0038	0.617	0.6592	0.14	0.4276	0.0952	0.26	0.308	0.4336	0.06	0.1378	0.4286	0.2904	0.154	0.792	0.3656	0.481	0.1198	0.064	0.14	0.3576	0.5946	0.6482	0.3962	0.4616	0.392	0.8218	0.5936	0.1198	0.84	0.1536	0.5624	0.519	0.3398	0.166	0.8094	0.6396	0.1058
122	0.672	0.3	0.1002	0.4188	0.1224	0.9092	0.3386	0.262	0.1676	0.2596	0.3478	0.0088	0.495	0.5406	0.14	0.4278	0.118	0.3	0.3198	0.3378	0.06	0.1282	0.5	0.293	0.1422	0.12	0.2748	0.455	0.3542	0.067	0.14	0.3028	0.5966	0.7014	0.391	0.5028	0.44	0.8374	0.593	0.0808	0.84	0.16	0.553	0.52	0.3856	0.1282	0.7802	0.62	0.1402
123	0.642	0.3	0.1004	0.3874	0.18	0.9092	0.3316	0.2386	0.2014	0.3794	0.1464	0.001	0.432	0.4424	0.14	0.42	0.1178	0.296	0.3396	0.1544	0.06	0.1094	0.5826	0.2976	0.1532	0.0388	0.2418	0.339	0.339	0.08	0.1436	0.22	0.6342	0.0524	0.3644	0.5278	0.34	0.8402	0.5794	0.1192	0.8	0.2	0.5306	0.52	0.4512	0.225	0.78	0.6	0.4604
124	0.6408	0.278	0.0998	0.513	0.18	0.9092	0.2852	0.223	0.2186	0.346	0.2088	0.0178	0.4096	0.4532	0.14	0.4802	0.0956	0.2968	0.3552	0.1526	0.058	0.1376	0.2096	0.2564	0.1866	0.0546	0.236	0.2416	0.3434	0.0792	0.1874	0.2346	0.7112	0.1146	0.3636	0.5	0.28	0.86	0.5736	0.1208	0.8	0.1896	0.364	0.4856	0.5158	0.3586	0.7804	0.6	0.5196
125	0.6432	0.1816	0.1054	0.6056	0.1848	0.9	0.3802	0.2374	0.213	0.33	0.2918	0.0112	0.3568	0.4184	0.1216	0.4712	0.3176	0.407	0.32	0.209	0.0556	0.156	0.22	0.2734	0.4	0.027	0.181	0.126	0.3684	0.08	0.197	0.2232	0.7266	0.1854	0.3998	0.48	0.3	0.14	0.5604	0.1414	0.78	0.18	0.1918	0.402	0.5346	0.421	0.7958	0.58	0.5184
126	0.6584	0.16	0.1232	0.6458	0.1844	0.9	0.1182	0.2892	0.1904	0.385	0.2794	0.0424	0.3436	0.4602	0.1378	0.4056	0.48	0.4274	0.3126	0.2052	0.0544	0.1376	0.2194	0.2506	0.3088	0.1274	0.1454	0.1302	0.28	0.08	0.2828	0.26	0.7396	0.2984	0.4122	0.48	0.3	0.14	0.5378	0.16	0.72	0.18	0.2288	0.401	0.5026	0.3774	0.7644	0.5456	0.5054
127	0.638	0.08	0.1258	0.722	0.2	0.9	0.12	0.308	0.179	0.3952	0.3074	0.1172	0.4298	0.48	0.14	0.3576	0.48	0.4642	0.2988	0.2672	0.0776	0.0818	0.221	0.1918	0.2918	0.1208	0.2208	0.1156	0.1816	0.0646	0.3626	0.26	0.659	0.3804	0.2944	0.501	0.3	0.12	0.497	0.242	0.72	0.18	0.24	0.4714	0.5046	0.3058	0.7528	0.32	0.52
128	0.6654	0.08	0.0634	0.8276	0.2	0.9	0.12	0.4994	0.196	0.3794	0.2714	0.0832	0.5354	0.48	0.14	0.3406	0.72	0.4848	0.2	0.477	0.08	0.0792	0.2168	0.2128	0.32	0.0898	0.3264	0.1188	0.3568	0.0578	0.3332	0.3354	0.6758	0.4376	0.2878	0.476	0.2918	0.12	0.0124	0.1832	0.7214	0.18	0.2852	0.4792	0.5196	0.2744	0.7378	0.1812	0.4876
129	0.7	0.08	0.053	0.846	0.2	0.8866	0.14	0.5602	0.2522	0.3586	0.1494	0.1196	0.542	0.4806	0.1484	0.4102	0.7994	0.525	0.5762	0.5444	0.08	0.0784	0.1574	0.3106	0.2998	0.1422	0.3212	0.1426	0.5436	0.0412	0.2704	0.4514	0.6918	0.4542	0.3038	0.4112	0.2664	0.1458	0.0308	0.3352	0.1524	0.16	0.327	0.4208	0.4852	0.2926	0.7044	0.127	0.4788
130	0.6394	0.08	0.0632	0.8588	0.14	0.8446	0.16	0.4688	0.2736	0.401	0.1468	0.123	0.4286	0.4818	0.1488	0.2762	0.839	0.5278	0.5438	0.52	0.08	0.0766	0.1388	0.3334	0.302	0.1422	0.2832	0.177	0.6858	0.0922	0.2512	0.4142	0.703	0.3032	0.2858	0.1368	0.2888	0.1606	0.1476	0.4648	0.1362	0.1566	0.2852	0.1986	0.3764	0.3014	0.5068	0.0772	0.502
131	0.6202	0.088	0.0672	0.8296	0.12	0.8936	0.16	0.4384	0.282	0.3972	0.2002	0.1336	0.2226	0.53	0.1468	0.235	0.8586	0.6476	0.404	0.5	0.0796	0.0608	0.0986	0.1426	0.32	0.1356	0.3274	0.1756	0.7522	0.18	0.2696	0.2734	0.7276	0.0592	0.2694	0.142	0.288	0.178	0.4084	0.4304	0.1322	0.159	0.2378	0.2406	0.2126	0.2868	0.2724	0.0592	0.538
132	0.64	0.0832	0.1172	0.8298	0.3974	0.875	0.1574	0.547	0.2384	0.3262	0.2152	0.153	0.215	0.6004	0.1474	0.241	0.7812	0.6218	0.3578	0.4998	0.0516	0.0594	0.1208	0.1128	0.34	0.1076	0.3226	0.173	0.7678	0.1776	0.3116	0.1758	0.7814	0.06	0.3262	0.14	0.2836	0.1564	0.3444	0.424	0.1284	0.1962	0.2238	0.2234	0.1772	0.3352	0.2294	0.051	0.54
133	0.6396	0.0804	0.1012	0.8404	0.3564	0.8604	0.1224	0.5708	0.188	0.347	0.22	0.182	0.3294	0.66	0.1518	0.2946	0.78	0.638	0.3396	0.4526	0.0414	0.0954	0.1212	0.164	0.3576	0.0884	0.3102	0.185	0.7592	0.16	0.515	0.1964	0.8078	0.1332	0.3216	0.205	0.2994	0.1218	0.1	0.4198	0.1338	0.1256	0.2788	0.2428	0.16	0.3584	0.24	0.0412	0.52
134	0.6396	0.08	0.1056	0.8152	0.3542	0.8248	0.1528	0.7104	0.0784	0.5364	0.306	0.2994	0.4708	0.638	0.1622	0.2758	0.7558	0.679	0.3684	0.2824	0.2368	0.2368	0.12	0.16	0.2812	0.1902	0.3692	0.1456	0.7724	0.14	0.5538	0.2078	0.8156	0.1456	0.3454	0.3002	0.2616	0.1254	0.1	0.4226	0.1774	0.1042	0.273	0.2816	0.16	0.3586	0.2412	0.06	0.5028
135	0.5986	0.1202	0.1324	0.7934	0.332	0.8072	0.172	0.7198	0.1114	0.616	0.3288	0.3072	0.4436	0.6106	0.15	0.2956	0.7238	0.7304	0.3636	0.2278	0.3062	0.24	0.14	0.279	0.246	0.2704	0.3866	0.1234	0.7898	0.1184	0.574	0.2088	0.8146	0.1214	0.3044	0.3376	0.2402	0.12	0.2098	0.4224	0.2558	0.08	0.2798	0.3582	0.166	0.3392	0.3178	0.062	0.5256
136	0.5858	0.483	0.1388	0.7602	0.321	0.791	0.0648	0.0826	0.3406	0.581	0.356	0.3172	0.3768	0.6034	0.2638	0.2242	0.7716	0.8318	0.3232	0.226	0.3692	0.22	0.1628	0.218	0.2446	0.2568	0.3694	0.1106	0.787	0.1102	0.5504	0.2062	0.6728	0.1186	0.269	0.3316	0.2208	0.133	0.2646	0.34	0.3146	0.08	0.2682	0.341	0.1632	0.326	0.3214	0.0604	0.5522
137	0.479	0.4812	0.1002	0.7628	0.3608	0.7906	0.0962	0.1138	0.35	0.5276	0.3686	0.276	0.2352	0.5584	0.3	0.2868	0.78	0.829	0.2898	0.216	0.3006	0.2658	0.1774	0.2164	0.2964	0.22	0.294	0.1204	0.7902	0.0742	0.5856	0.2358	0.5916	0.151	0.242	0.3102	0.1458	0.133	0.2398	0.34	0.3228	0.62	0.3364	0.28	0.1672	0.2058	0.3616	0.0604	0.5592
138	0.4766	0.42	0.0726	0.76	0.364	0.8114	0.2	0.1448	0.3728	0.439	0.401	0.2624	0.2588	0.7204	0.3	0.3142	0.84	0.8102	0.3086	0.3132	0.3666	0.2748	0.178	0.174	0.3	0.2726	0.464	0.1556	0.7926	0.048	0.5904	0.2602	0.5756	0.2108	0.2802	0.266	0.192	0.12	0.22	0.3002	0.3188	0.64	0.623	0.3006	0.172	0.181	0.3576	0.06	0.4488
139	0.514	0.2812	0.1204	0.7984	0.2586	0.8586	0.1402	0.199	0.369	0.2702	0.3848	0.2422	0.2606	0.698	0.222	0.339	0.8512	0.8028	0.3556	0.2186	0.2896	0.1418	0.1724	0.216	0.28	0.284	0.5496	0.1356	0.808	0.0994	0.54	0.2638	0.6054	0.2094	0.2798	0.2348	0.2116	0.14	0.24	0.2906	0.3482	0.6456	0.7378	0.304	0.1462	0.2056	0.2362	0.0516	0.48
140	0.5358	0.279	0.1798	0.84	0.1502	0.8782	0.1412	0.22	0.3994	0.27	0.3604	0.2714	0.2756	0.6246	0.2228	0.388	0.86	0.8238	0.38	0.2782	0.2186	0.1434	0.1634	0.336	0.28	0.2504	0.6198	0.1414	0.7904	0.1	0.48	0.2466	0.7902	0.2094	0.2532	0.2072	0.223	0.18	0.2126	0.2996	0.444	0.6456	0.7584	0.3122	0.1346	0.1974	0.2	0.0404	0.535
141	0.4518	0.3962	0.227	0.88	0.1096	0.06	0.1606	0.2016	0.5006	0.244	0.2612	0.353	0.224	0.6438	0.2658	0.42	0.86	0.8292	0.4	0.3348	0.224	0.1578	0.1428	0.3374	0.28	0.2348	0.6	0.1402	0.7832	0.1848	0.5042	0.2168	0.8254	0.2046	0.2648	0.1796	0.18	0.18	0.2024	0.3048	0.4058	0.6376	0.7354	0.251	0.1232	0.3336	0.201	0.04	0.4666
142	0.4202	0.4468	0.3226	0.8984	0.1	0.08	0.1618	0.1186	0.6406	0.2226	0.24	0.419	0.251	0.7	0.2512	0.42	0.8596	0.8138	0.38	0.258	0.22	0.7132	0.0848	0.2872	0.28	0.2066	0.5952	0.1174	0.7664	0.2172	0.4848	0.18	0.3636	0.213	0.4426	0.189	0.18	0.18	0.2522	0.2966	0.34	0.6108	0.7208	0.2526	0.1164	0.3964	0.1994	0.04	0.48
143	0.39	0.3848	0.3166	0.8984	0.1008	0.0998	0.1216	0.1178	0.6534	0.2246	0.2496	0.3928	0.356	0.76	0.2582	0.2524	0.8	0.82	0.3996	0.2348	0.2142	0.739	0.0332	0.2272	0.28	0.2	0.573	0.078	0.7112	0.2	0.505	0.1994	0.2958	0.214	0.5762	0.155	0.163	0.18	0.2568	0.2836	0.318	0.5912	0.702	0.2622	0.6352	0.3352	0.1828	0.04	0.4924
144	0.4168	0.4154	0.2852	0.8984	0.1198	0.1	0.1418	0.1	0.7218	0.258	0.2388	0.325	0.42	0.72	0.2408	0.2688	0.7852	0.82	0.4894	0.2374	0.1172	0.7198	0.0368	0.24	0.3	0.2002	0.6186	0.0944	0.725	0.2034	0.4996	0.207	0.211	0.1574	0.5624	0.1504	0.1644	0.18	0.3396	0.2672	0.2654	0.075	0.701	0.2752	0.0612	0.2434	0.2732	0.04	0.4916
145	0.2574	0.417	0.2724	0.8722	0.1204	0.0784	0.1284	0.1388	0.7402	0.3558	0.2686	0.3948	0.42	0.68	0.2096	0.434	0.7322	0.7934	0.3608	0.2506	0.1198	0.7	0.0542	0.2028	0.28	0.1598	0.6294	0.1122	0.7482	0.241	0.4656	0.3004	0.1552	0.1534	0.5746	0.15	0.1104	0.172	0.3442	0.254	0.1528	0.1	0.7034	0.3462	0.048	0.2756	0.304	0.0532	0.4824
146	0.1284	0.4466	0.2336	0.86	0.1374	0.0584	0.1612	0.179	0.7148	0.36	0.317	0.66	0.4404	0.68	0.2316	0.4658	0.6648	0.7282	0.2452	0.2516	0.1186	0.3	0.1008	0.2236	0.26	0.174	0.5474	0.1398	0.7104	0.22	0.4108	0.2988	0.1366	0.1346	0.5516	0.1202	0.1356	0.1388	0.3624	0.2408	0.1436	0.12	0.6574	0.345	0.0696	0.2874	0.21	0.06	0.4738
147	0.4204	0.4692	0.4418	0.88	0.1996	0.0612	0.1646	0.158	0.7414	0.4	0.3996	0.7792	0.4422	0.535	0.209	0.4712	0.6468	0.6986	0.229	0.2638	0.154	0.3	0.1218	0.2012	0.24	0.7342	0.425	0.1394	0.3576	0.216	0.4182	0.323	0.12	0.35	0.4938	0.1	0.1628	0.1082	0.3722	0.221	0.2586	0.12	0.6682	0.2952	0.1028	0.2916	0.1782	0.105	0.4274
148	0.42	0.4184	0.5684	0.8458	0.3224	0.0996	0.2776	0.1018	0.758	0.36	0.4	0.0746	0.4384	0.7	0.181	0.433	0.6294	0.7032	0.4248	0.2618	0.1632	0.266	0.1516	0.1964	0.2202	0.726	0.3874	0.1754	0.4198	0.2182	0.4624	0.3194	0.1334	0.32	0.4114	0.12	0.2278	0.1878	0.333	0.1348	0.3448	0.12	0.6244	0.2216	0.0492	0.2794	0.1802	0.1046	0.5014
149	0.413	0.368	0.5224	0.7922	0.4186	0.0836	0.28	0.0824	0.811	0.3496	0.4318	0.154	0.439	0.6824	0.1778	0.3966	0.6288	0.6936	0.42	0.2002	0.193	0.2412	0.1672	0.196	0.22	0.6012	0.346	0.1794	0.3428	0.2266	0.4512	0.3148	0.1502	0.2834	0.3832	0.128	0.2776	0.1634	0.3368	0.066	0.3222	0.12	0.6184	0.143	0.2136	0.3278	0.1634	0.096	0.5186
150	0.413	0.2818	0.4812	0.7362	0.1712	0.0814	0.28	0.08	0.827	0.3994	0.3614	0.1574	0.4586	0.2634	0.18	0.4	0.6242	0.7804	0.4408	0.2402	0.203	0.22	0.0912	0.2678	0.2592	0.1626	0.3368	0.1822	0.2236	0.2582	0.4656	0.2816	0.14	0.1746	0.3986	0.1482	0.274	0.2056	0.3398	0.0614	0.3208	0.1318	0.6202	0.172	0.277	0.31	0.184	0.078	0.1334
151	0.4296	0.1416	0.5062	0.7216	0.16	0.0818	0.32	0.1	0.781	0.387	0.3964	0.1322	0.3806	0.271	0.18	0.3968	0.643	0.7872	0.48	0.274	0.2032	0.3502	0.1184	0.255	0.2974	0.0938	0.3804	0.1896	0.5322	0.2224	0.413	0.2668	0.16	0.1416	0.5592	0.1368	0.1994	0.2158	0.3422	0.089	0.3442	0.1048	0.6202	0.1726	0.3186	0.329	0.1776	0.08	0.14
152	0.4364	0.1224	0.4948	0.7546	0.1922	0.0714	0.3404	0.08	0.6424	0.3402	0.3876	0.1594	0.3218	0.3572	0.18	0.3784	0.5788	0.7996	0.4808	0.3008	0.1802	0.3184	0.1168	0.2602	0.3	0.1126	0.411	0.1852	0.2172	0.2326	0.3398	0.2704	0.16	0.0558	0.612	0.1204	0.1658	0.187	0.33	0.1472	0.34	0.0824	0.62	0.248	0.3064	0.2902	0.1632	0.096	0.1306
153	0.44	0.1498	0.5044	0.8258	0.1546	0.0848	0.4	0.118	0.52	0.36	0.3466	0.14	0.3298	0.5032	0.18	0.3536	0.476	0.7862	0.5452	0.3164	0.175	0.0458	0.1348	0.2406	0.32	0.1038	0.5286	0.12	0.1538	0.2602	0.3726	0.386	0.16	0.1036	0.769	0.08	0.0666	0.1448	0.32	0.214	0.279	0.1102	0.1422	0.1664	0.2694	0.3086	0.1752	0.12	0.1812
154	0.2834	0.1134	0.5408	0.8418	0.126	0.1028	0.369	0.104	0.46	0.346	0.3038	0.16	0.3128	0.4044	0.18	0.3402	0.4564	0.799	0.5066	0.3002	0.0948	0.041	0.1338	0.2036	0.34	0.1074	0.5646	0.1	0.147	0.3538	0.3574	0.387	0.16	0.1218	0.7596	0.08	0.0334	0.082	0.26	0.2324	0.28	0.148	0.141	0.1738	0.2344	0.2604	0.1678	0.1	0.2248
155	0.3284	0.1202	0.5696	0.835	0.133	0.12	0.3652	0.159	0.5144	0.2922	0.2976	0.16	0.32	0.3396	0.18	0.3248	0.4982	0.78	0.5216	0.3002	0.08	0.2784	0.1586	0.201	0.3282	0.101	0.55	0.1056	0.1502	0.3506	0.3688	0.3226	0.16	0.17	0.76	0.1042	0.0206	0.0526	0.339	0.14	0.2216	0.1238	0.1466	0.1696	0.182	0.2776	0.1778	0.08	0.2078
156	0.4454	0.3008	0.605	0.82	0.1198	0.12	0.366	0.1614	0.536	0.3416	0.482	0.16	0.3196	0.3032	0.2	0.3368	0.571	0.6734	0.5234	0.32	0.08	0.4316	0.124	0.2006	0.321	0.1016	0.5178	0.1042	0.1508	0.2994	0.3928	0.261	0.16	0.3262	0.76	0.083	0.0584	0.0994	0.2716	0.1212	0.28	0.1148	0.14	0.117	0.202	0.2966	0.1688	0.06	0.1978
	DMN-AN-post
	Active01	Active02	Active03	Active04	Active05	Active06	Active07	Active08	Active09	Active10	Active11	Active12	Active13	Active14	Active15	Active16	Active17	Active18	Active19	Active20	Active21	Active22	Active23	Active24	Active25	Active26	Active27	Active28	Active29	Active30	Active31	Active32	Active33	Active34	Active35	Active36	Active37	Active38	Active39	Active40	Active41	Active42	Active43	Active44	Active45	Sham01	Sham02	Sham03	Sham04
1	0.25594	0.39445	0.14062	0.23644	0.24666	0.30161	0.31069	0.3064	0.44383	0.26893	0.39065	0.33268	0.32691	0.32801	0.304	0.28514	0.32026	0.26902	0.49789	0.38051	0.29867	0.33385	0.27847	0.3016	0.30327	0.32218	0.27561	0.44311	0.30211	0.38598	0.30256	0.28097	0.19895	0.24682	0.19414	0.30747	0.40501	0.29158	0.48762	0.26866	0.1474	0.54199	0.25579	0.39518	0.15332	0.40737	0.2932	0.25001	0.45554
2	0.25343	0.38184	0.14099	0.25904	0.25565	0.30024	0.31133	0.31872	0.45575	0.26059	0.37522	0.33441	0.30625	0.33585	0.28119	0.26038	0.21893	0.28213	0.41366	0.38449	0.29202	0.39778	0.30062	0.27853	0.33274	0.38425	0.27944	0.43795	0.35723	0.38598	0.29752	0.32492	0.24357	0.22274	0.21134	0.30449	0.40226	0.38421	0.4732	0.29421	0.18493	0.52971	0.26547	0.41433	0.14936	0.40737	0.29562	0.27082	0.39915
3	0.26856	0.40491	0.19326	0.28118	0.31528	0.30649	0.34426	0.33423	0.45077	0.25066	0.38855	0.32661	0.29991	0.34127	0.26082	0.24845	0.15935	0.30976	0.40838	0.34102	0.28084	0.42434	0.32772	0.32424	0.38409	0.42384	0.29142	0.43707	0.39488	0.39096	0.27413	0.34217	0.26526	0.21352	0.24564	0.28402	0.37844	0.38421	0.47343	0.28275	0.27447	0.48605	0.25957	0.33511	0.16621	0.46013	0.27295	0.26466	0.37847
4	0.2764	0.47076	0.20737	0.20484	0.31875	0.34923	0.27519	0.34211	0.42177	0.25916	0.34293	0.32321	0.28835	0.31895	0.25715	0.33054	0.15127	0.29581	0.37134	0.26142	0.28684	0.42105	0.35563	0.35392	0.41682	0.42451	0.30141	0.39004	0.36596	0.37884	0.32016	0.33472	0.26484	0.20263	0.22773	0.32781	0.33596	0.35481	0.48028	0.29169	0.27208	0.43282	0.25649	0.31026	0.22453	0.47905	0.27626	0.22622	0.37536
5	0.26094	0.53262	0.19474	0.17169	0.30757	0.32582	0.26001	0.33344	0.34966	0.27736	0.26208	0.29767	0.25452	0.36239	0.23929	0.36017	0.11474	0.2986	0.34256	0.26088	0.27098	0.38884	0.40278	0.3724	0.40528	0.38677	0.25828	0.35859	0.35595	0.38996	0.32947	0.32273	0.27318	0.25792	0.23765	0.34664	0.33902	0.29315	0.45269	0.21723	0.27774	0.42737	0.20451	0.45203	0.29902	0.47279	0.27753	0.23567	0.36722
6	0.28935	0.45225	0.18366	0.17121	0.26481	0.30488	0.27465	0.35659	0.34749	0.30288	0.26803	0.29451	0.20749	0.40238	0.25584	0.32346	0.12962	0.29803	0.38947	0.31162	0.19902	0.31647	0.40981	0.40121	0.39512	0.34454	0.30225	0.35158	0.36257	0.41263	0.32421	0.37542	0.28827	0.28432	0.14117	0.33232	0.40216	0.28387	0.46	0.21369	0.35064	0.43627	0.27008	0.52006	0.30097	0.47578	0.27231	0.23225	0.32983
7	0.32588	0.44063	0.18366	0.20988	0.24428	0.32263	0.25795	0.37463	0.38306	0.29169	0.30749	0.27187	0.20322	0.37746	0.24706	0.32995	0.14562	0.29275	0.39053	0.31222	0.2332	0.28421	0.39906	0.39571	0.34562	0.33249	0.27343	0.35471	0.36815	0.39215	0.32421	0.41556	0.28244	0.30787	0.18426	0.36863	0.44504	0.32291	0.44316	0.15969	0.38417	0.43587	0.26041	0.52909	0.29725	0.42508	0.25718	0.23273	0.31693
8	0.35019	0.40175	0.17749	0.23639	0.27162	0.35137	0.25208	0.36517	0.3964	0.25114	0.36781	0.28977	0.17665	0.31702	0.2538	0.34199	0.13355	0.25218	0.37619	0.31243	0.24594	0.28727	0.32188	0.36603	0.3288	0.33217	0.28211	0.3502	0.35772	0.33762	0.28858	0.44321	0.25932	0.29403	0.2804	0.33319	0.41821	0.27265	0.39721	0.15407	0.3692	0.42196	0.22186	0.56273	0.24077	0.36143	0.33869	0.24771	0.31614
9	0.25002	0.27522	0.21536	0.24435	0.30075	0.34526	0.26621	0.39037	0.40733	0.25665	0.38202	0.32018	0.17647	0.31302	0.27817	0.33089	0.12404	0.19433	0.35494	0.31936	0.23166	0.28381	0.31233	0.34171	0.29725	0.37065	0.28421	0.37229	0.36345	0.32968	0.27596	0.45387	0.25321	0.32956	0.27789	0.3198	0.40863	0.23158	0.36613	0.15549	0.36012	0.3872	0.18985	0.52286	0.16742	0.33261	0.29363	0.25731	0.23439
10	0.24999	0.26281	0.33225	0.23277	0.20944	0.31345	0.26483	0.38171	0.37217	0.25796	0.39373	0.29317	0.19159	0.31752	0.27988	0.33053	0.15319	0.22561	0.30684	0.28012	0.20661	0.27874	0.28229	0.31719	0.27268	0.38832	0.29158	0.35813	0.38947	0.32959	0.28254	0.44458	0.3456	0.34197	0.27158	0.24351	0.38828	0.24619	0.34654	0.15787	0.34212	0.32181	0.16975	0.38832	0.11157	0.33281	0.26131	0.31653	0.26495
11	0.27864	0.26108	0.25925	0.2138	0.20421	0.28309	0.25132	0.38879	0.30735	0.23005	0.39053	0.32038	0.18737	0.35946	0.32891	0.27838	0.21779	0.22194	0.27949	0.28126	0.21901	0.27203	0.24366	0.30349	0.26288	0.38664	0.30516	0.35966	0.36105	0.32947	0.27831	0.36779	0.27587	0.31097	0.26248	0.25717	0.22622	0.23987	0.35299	0.17779	0.33032	0.21519	0.16661	0.32195	0.12084	0.32998	0.27259	0.31474	0.28288
12	0.30152	0.26078	0.2436	0.25123	0.20223	0.25093	0.23962	0.41036	0.32334	0.22551	0.39461	0.30878	0.21038	0.39673	0.34316	0.26102	0.22682	0.23748	0.26638	0.30867	0.26187	0.22482	0.22791	0.35261	0.24189	0.36737	0.30071	0.35877	0.30316	0.32854	0.27038	0.33627	0.29371	0.21448	0.27474	0.38369	0.26139	0.23956	0.34683	0.20509	0.32973	0.20102	0.14848	0.28891	0.11151	0.34191	0.29942	0.32842	0.30526
13	0.30135	0.27448	0.27171	0.33112	0.20127	0.22009	0.20399	0.41872	0.34571	0.22595	0.32393	0.30941	0.22752	0.42219	0.34149	0.27611	0.24441	0.24486	0.29324	0.28664	0.26267	0.23595	0.27775	0.41955	0.32064	0.25456	0.3	0.36701	0.29263	0.33806	0.27617	0.36615	0.27958	0.16497	0.28102	0.37983	0.26319	0.20842	0.34479	0.1954	0.29511	0.19392	0.124	0.29342	0.15451	0.361	0.34064	0.33211	0.30421
14	0.30916	0.29173	0.31118	0.35729	0.20002	0.23239	0.20462	0.43077	0.39034	0.26353	0.30268	0.28516	0.20925	0.43444	0.34116	0.32044	0.21857	0.29095	0.30774	0.27181	0.2636	0.19527	0.32516	0.39523	0.35257	0.27302	0.3	0.38947	0.30559	0.37098	0.27684	0.39419	0.26583	0.27625	0.29477	0.39368	0.26	0.25474	0.2968	0.20264	0.29716	0.17566	0.14121	0.31279	0.17053	0.36528	0.38316	0.39263	0.28137
15	0.36268	0.28399	0.30664	0.28128	0.21246	0.24885	0.25297	0.42142	0.38	0.30674	0.26979	0.26844	0.20503	0.3472	0.33851	0.35713	0.26776	0.3116	0.33522	0.26417	0.28318	0.30279	0.25738	0.38111	0.33465	0.24892	0.30526	0.37153	0.32542	0.36105	0.29263	0.43597	0.25318	0.26203	0.29113	0.38526	0.24518	0.32211	0.30886	0.19802	0.24818	0.20719	0.21667	0.31071	0.18766	0.35554	0.38	0.39474	0.28105
16	0.38737	0.29263	0.29752	0.24894	0.18232	0.28781	0.28784	0.41983	0.36059	0.30822	0.24132	0.25722	0.17988	0.30705	0.33522	0.35937	0.31816	0.31676	0.34649	0.32427	0.38115	0.30321	0.26945	0.30817	0.28603	0.27459	0.30728	0.37797	0.32406	0.37115	0.29335	0.42977	0.28638	0.23547	0.27739	0.38526	0.26488	0.33053	0.29093	0.21879	0.21667	0.23387	0.21065	0.254	0.20803	0.30116	0.36466	0.39943	0.31408
17	0.39579	0.32	0.30781	0.26269	0.21656	0.29956	0.31155	0.43175	0.35867	0.34778	0.23544	0.25381	0.16396	0.22443	0.32869	0.28904	0.27124	0.31939	0.32354	0.34865	0.38008	0.31478	0.2424	0.29213	0.26764	0.25255	0.22209	0.34909	0.32626	0.40147	0.26917	0.42538	0.29386	0.28558	0.25795	0.38336	0.25331	0.33053	0.29136	0.22995	0.22316	0.23387	0.20132	0.17529	0.20408	0.30064	0.36583	0.34632	0.27248
18	0.40834	0.32	0.36076	0.37463	0.20568	0.26907	0.35891	0.39854	0.39453	0.34146	0.22854	0.24391	0.19536	0.24435	0.31263	0.30571	0.26722	0.31907	0.30388	0.42415	0.37053	0.32971	0.23429	0.33513	0.21119	0.29387	0.19027	0.35142	0.32632	0.4186	0.26324	0.42158	0.30759	0.25573	0.26526	0.37246	0.22566	0.33474	0.30722	0.25504	0.22526	0.20459	0.19461	0.14634	0.20103	0.35038	0.35456	0.30316	0.23162
19	0.45001	0.28067	0.35513	0.33438	0.20288	0.27952	0.42572	0.41517	0.40303	0.29028	0.21665	0.22105	0.20247	0.30792	0.31752	0.31227	0.27681	0.30605	0.29066	0.40788	0.34622	0.34871	0.21423	0.36706	0.25215	0.34128	0.19449	0.34317	0.33073	0.41515	0.26869	0.39528	0.33293	0.25569	0.26909	0.30302	0.23612	0.37937	0.28915	0.33021	0.22367	0.21178	0.19718	0.15337	0.20175	0.36685	0.29968	0.30004	0.28377
20	0.45491	0.27705	0.38278	0.31404	0.26625	0.30738	0.41067	0.36117	0.45274	0.33487	0.21046	0.35312	0.25426	0.3344	0.30002	0.32	0.30872	0.31709	0.26821	0.42908	0.3148	0.34186	0.207	0.34957	0.24696	0.40076	0.20286	0.29211	0.33309	0.38021	0.28587	0.39106	0.41873	0.23479	0.27078	0.19811	0.29476	0.50159	0.23928	0.32043	0.22316	0.18634	0.20147	0.17967	0.16885	0.35462	0.42476	0.26488	0.30464
21	0.45525	0.30632	0.38317	0.32398	0.26829	0.29192	0.32649	0.35863	0.47915	0.32552	0.20597	0.40503	0.21605	0.32791	0.31567	0.32211	0.29607	0.32977	0.28546	0.36862	0.28933	0.34105	0.19652	0.33785	0.23631	0.40755	0.21665	0.27512	0.35677	0.37406	0.32887	0.37892	0.43579	0.23111	0.26172	0.22042	0.26947	0.47132	0.27087	0.32666	0.21684	0.16931	0.21167	0.18344	0.22854	0.36779	0.43687	0.24555	0.33825
22	0.46708	0.30611	0.34323	0.34394	0.29053	0.25896	0.27501	0.32048	0.46451	0.33103	0.28195	0.43182	0.19579	0.30595	0.33304	0.33474	0.31788	0.34889	0.29059	0.35312	0.2862	0.33053	0.19298	0.33481	0.17311	0.42784	0.26442	0.2602	0.34596	0.37217	0.33512	0.38421	0.39229	0.25272	0.25751	0.23443	0.27404	0.42203	0.34202	0.34545	0.23185	0.16658	0.18551	0.19006	0.26083	0.33957	0.41675	0.24234	0.35103
23	0.43224	0.30851	0.30663	0.3376	0.25895	0.26105	0.25659	0.33683	0.44586	0.36486	0.27474	0.41338	0.19706	0.31972	0.31617	0.35655	0.32105	0.30656	0.29088	0.34432	0.38074	0.32835	0.24234	0.33474	0.17733	0.45105	0.30066	0.27004	0.34423	0.31415	0.28058	0.41196	0.37442	0.28036	0.18865	0.25481	0.26707	0.38971	0.33494	0.34111	0.21309	0.16402	0.11659	0.21408	0.2574	0.31433	0.42486	0.23897	0.34427
24	0.43158	0.30468	0.31925	0.33158	0.24665	0.26158	0.25924	0.33118	0.42521	0.36887	0.26767	0.35886	0.22924	0.31169	0.30612	0.36024	0.32105	0.31343	0.28802	0.35109	0.3878	0.31263	0.31645	0.33255	0.18502	0.38186	0.31684	0.26975	0.36111	0.29299	0.25587	0.41468	0.36726	0.32997	0.18665	0.26378	0.25524	0.33196	0.31579	0.32694	0.19378	0.16503	0.11007	0.21242	0.25647	0.28043	0.43623	0.28634	0.35368
25	0.44632	0.31158	0.32392	0.30301	0.25623	0.25018	0.26316	0.34919	0.38787	0.37051	0.26703	0.33833	0.22751	0.30494	0.34137	0.28608	0.32	0.30993	0.27978	0.35226	0.39474	0.28421	0.3038	0.33318	0.21109	0.30237	0.30526	0.26252	0.37408	0.28316	0.26164	0.46359	0.31038	0.32742	0.26009	0.25653	0.25855	0.33684	0.31895	0.30257	0.2472	0.15933	0.19948	0.18303	0.31745	0.30852	0.44399	0.27266	0.32632
26	0.43247	0.30691	0.2836	0.25688	0.21272	0.18212	0.24842	0.36923	0.35412	0.35121	0.26526	0.28393	0.25801	0.38575	0.29298	0.29408	0.32663	0.38286	0.22355	0.32279	0.34057	0.28938	0.31034	0.31325	0.30737	0.26924	0.31101	0.26324	0.39349	0.28796	0.28034	0.42659	0.30214	0.31353	0.45472	0.25529	0.28103	0.36583	0.33158	0.24962	0.24964	0.22147	0.20157	0.18305	0.48071	0.34036	0.43535	0.24095	0.33368
27	0.35958	0.31053	0.27806	0.24403	0.2254	0.19917	0.24842	0.37367	0.26922	0.31915	0.25999	0.27646	0.251	0.40419	0.28055	0.30957	0.29012	0.39607	0.24196	0.29895	0.27828	0.28033	0.31523	0.30622	0.30737	0.30118	0.29567	0.26318	0.40261	0.27848	0.2906	0.41367	0.32531	0.32659	0.37496	0.28019	0.29435	0.32217	0.36526	0.19904	0.24489	0.32517	0.20382	0.22333	0.46842	0.33466	0.43124	0.25058	0.35345
28	0.29748	0.31368	0.29355	0.26672	0.22396	0.19027	0.24847	0.37842	0.25709	0.35418	0.4	0.27241	0.27539	0.41442	0.25654	0.30913	0.27036	0.27153	0.2652	0.3108	0.24528	0.27833	0.31555	0.29793	0.33227	0.32645	0.28384	0.28291	0.34697	0.29066	0.3056	0.38816	0.29892	0.36081	0.31899	0.32243	0.29516	0.31781	0.39013	0.19693	0.25127	0.36528	0.21981	0.28206	0.48075	0.3118	0.41466	0.27158	0.34392
29	0.2822	0.31053	0.29784	0.28991	0.19802	0.23095	0.24168	0.39822	0.32952	0.3524	0.46316	0.27547	0.27938	0.47734	0.26605	0.30647	0.25212	0.28397	0.25499	0.30526	0.24097	0.30569	0.34324	0.24851	0.30031	0.27347	0.28399	0.29011	0.34384	0.26035	0.32989	0.3416	0.20827	0.37073	0.34373	0.33268	0.34147	0.29432	0.40355	0.22386	0.28526	0.33524	0.29402	0.31751	0.48661	0.32427	0.41828	0.27903	0.32941
30	0.37406	0.26632	0.30351	0.29072	0.22982	0.17399	0.16146	0.37373	0.33368	0.28661	0.37061	0.26234	0.27048	0.52282	0.33678	0.29263	0.22359	0.45479	0.24186	0.26961	0.26923	0.31651	0.36992	0.26404	0.27533	0.27443	0.31149	0.28789	0.32953	0.29899	0.26243	0.34335	0.19142	0.34562	0.31367	0.33262	0.35854	0.33122	0.32776	0.25437	0.31895	0.35418	0.30471	0.33881	0.40498	0.33398	0.42465	0.29696	0.34763
31	0.3792	0.29368	0.3304	0.27127	0.34646	0.20663	0.12935	0.36853	0.33211	0.25891	0.37737	0.28137	0.28883	0.59925	0.33755	0.2912	0.20781	0.45712	0.22453	0.28024	0.27744	0.29816	0.36932	0.25741	0.29366	0.30266	0.35084	0.30893	0.30177	0.30608	0.25875	0.34792	0.1774	0.34432	0.21744	0.34673	0.31885	0.31385	0.30799	0.25789	0.33001	0.34526	0.31607	0.33979	0.37538	0.27953	0.47143	0.29237	0.35275
32	0.39529	0.26316	0.33649	0.29935	0.35713	0.20842	0.25287	0.34577	0.30368	0.32441	0.37569	0.29054	0.30992	0.63146	0.28147	0.29569	0.22705	0.42946	0.19326	0.30515	0.28346	0.31532	0.35579	0.26448	0.29044	0.32765	0.35397	0.36116	0.35258	0.30869	0.35886	0.35432	0.13378	0.35644	0.35303	0.28463	0.34021	0.30723	0.31645	0.18737	0.36167	0.3544	0.25	0.41344	0.3662	0.24625	0.48842	0.39467	0.34989
33	0.37752	0.25834	0.32114	0.35762	0.35584	0.20901	0.25263	0.32639	0.31903	0.48	0.3752	0.26668	0.30724	0.68211	0.29284	0.3044	0.22745	0.41428	0.22319	0.28761	0.30804	0.31138	0.33198	0.26488	0.29685	0.32474	0.2734	0.43003	0.34323	0.32004	0.4	0.36713	0.12141	0.34236	0.3858	0.28475	0.33073	0.33147	0.30429	0.19636	0.41984	0.35345	0.21716	0.43542	0.39114	0.22891	0.49474	0.35541	0.37607
34	0.32665	0.29503	0.34426	0.34784	0.3428	0.22093	0.26004	0.33712	0.31779	0.48	0.31318	0.25878	0.30574	0.594	0.34124	0.31631	0.23039	0.3804	0.23669	0.3588	0.29788	0.33355	0.32425	0.26316	0.29968	0.30917	0.27189	0.39893	0.35554	0.27395	0.41392	0.38183	0.094621	0.33784	0.41051	0.27991	0.32876	0.41287	0.31444	0.23335	0.45221	0.32109	0.25706	0.42508	0.36817	0.26689	0.46105	0.33465	0.349
35	0.32785	0.39903	0.36968	0.36338	0.33692	0.23651	0.2356	0.34179	0.32569	0.46552	0.30784	0.21436	0.3	0.55789	0.38109	0.31613	0.22698	0.39001	0.22533	0.38651	0.32463	0.35665	0.32016	0.29623	0.30014	0.28601	0.26512	0.33021	0.28626	0.29058	0.38247	0.40543	0.099126	0.36361	0.43529	0.37368	0.32632	0.40041	0.32782	0.26586	0.35691	0.29529	0.25094	0.4552	0.30642	0.28277	0.42426	0.34117	0.30628
36	0.25233	0.35124	0.37022	0.35943	0.33403	0.22211	0.17447	0.34395	0.42474	0.34607	0.29612	0.16968	0.30521	0.51813	0.37431	0.32241	0.23119	0.38076	0.26301	0.40936	0.3382	0.42097	0.33091	0.30003	0.30038	0.26943	0.26433	0.29115	0.31025	0.34921	0.38476	0.39327	0.10497	0.35951	0.38525	0.37274	0.32632	0.34275	0.31115	0.26602	0.34737	0.3266	0.26076	0.49636	0.27005	0.26629	0.3578	0.31974	0.31959
37	0.26748	0.3094	0.407	0.37734	0.25222	0.20784	0.19428	0.33919	0.53782	0.30922	0.29008	0.15355	0.31145	0.34301	0.32954	0.32475	0.26973	0.35179	0.30689	0.41492	0.32206	0.41635	0.33524	0.26994	0.34825	0.29771	0.26535	0.26909	0.30507	0.39474	0.43334	0.37413	0.12306	0.33376	0.35335	0.37474	0.34612	0.27842	0.34543	0.26931	0.37432	0.38647	0.29186	0.55171	0.28188	0.26235	0.33465	0.30662	0.33787
38	0.27257	0.308	0.39135	0.37818	0.24779	0.19579	0.20482	0.33953	0.48825	0.30762	0.29653	0.12852	0.31097	0.28421	0.29108	0.33296	0.27284	0.3568	0.30225	0.35519	0.28319	0.41623	0.31598	0.27013	0.37697	0.28224	0.27762	0.34548	0.24699	0.39474	0.4422	0.33248	0.18141	0.34602	0.33429	0.38994	0.29403	0.29233	0.34842	0.25688	0.38617	0.50526	0.30994	0.51845	0.28382	0.29182	0.30856	0.32292	0.35758
39	0.28186	0.30684	0.36929	0.35948	0.35391	0.19579	0.18697	0.35028	0.399	0.30863	0.33679	0.14466	0.27704	0.32791	0.31233	0.37305	0.28837	0.34029	0.3018	0.27246	0.23658	0.36516	0.31582	0.31447	0.39557	0.25332	0.30262	0.46134	0.20863	0.40737	0.47011	0.33964	0.31895	0.35336	0.34974	0.36076	0.37129	0.17532	0.33895	0.25361	0.38597	0.50558	0.304	0.49538	0.27346	0.27534	0.35696	0.33248	0.33857
40	0.28857	0.28412	0.36482	0.3522	0.36106	0.20425	0.23954	0.35544	0.35217	0.30324	0.32518	0.12869	0.29779	0.42615	0.32041	0.37377	0.32723	0.29507	0.29666	0.31498	0.24362	0.26236	0.29568	0.33785	0.39883	0.23153	0.32364	0.49897	0.21569	0.40421	0.46207	0.32375	0.31995	0.36043	0.34363	0.36716	0.30718	0.14073	0.33895	0.27835	0.34826	0.52962	0.30924	0.47513	0.28297	0.26098	0.35135	0.32801	0.33887
41	0.28394	0.28459	0.37865	0.29975	0.36258	0.21054	0.24821	0.34373	0.32465	0.29115	0.31917	0.12947	0.28777	0.34978	0.34204	0.36428	0.32931	0.32596	0.29827	0.38158	0.28107	0.1826	0.30805	0.32082	0.32673	0.26077	0.32167	0.49581	0.24581	0.40421	0.44608	0.27246	0.32163	0.37089	0.31303	0.36251	0.27019	0.1688	0.34446	0.33822	0.34968	0.52744	0.30861	0.45789	0.33474	0.29115	0.33459	0.33449	0.35751
42	0.29195	0.25368	0.459	0.25201	0.35354	0.22607	0.24978	0.30732	0.30311	0.28658	0.32814	0.15789	0.18811	0.36425	0.23223	0.35158	0.34594	0.32394	0.28421	0.39252	0.28683	0.16454	0.30898	0.30924	0.3334	0.29101	0.31374	0.3564	0.24511	0.39579	0.43649	0.24153	0.35368	0.32021	0.29727	0.34565	0.27773	0.15896	0.31428	0.30651	0.35145	0.55459	0.34142	0.46198	0.33263	0.29917	0.35249	0.34687	0.40451
43	0.29571	0.24468	0.34118	0.22385	0.31015	0.23992	0.16035	0.29737	0.24914	0.29412	0.31898	0.18211	0.14496	0.36632	0.21165	0.36842	0.34011	0.35658	0.24806	0.38865	0.26411	0.18155	0.30439	0.29555	0.32454	0.2992	0.31152	0.27179	0.22763	0.39263	0.43112	0.32515	0.35368	0.27807	0.31539	0.33176	0.29666	0.15789	0.30796	0.29724	0.3174	0.51452	0.36678	0.39026	0.37895	0.32235	0.40153	0.34813	0.4048
44	0.309	0.22323	0.34778	0.25747	0.30033	0.24037	0.17824	0.30324	0.25126	0.3188	0.31713	0.17832	0.20137	0.37053	0.33022	0.38842	0.28333	0.29583	0.30222	0.37821	0.22553	0.25291	0.30166	0.28564	0.32781	0.31034	0.37472	0.24632	0.2404	0.35837	0.40475	0.36451	0.32842	0.33357	0.32037	0.32953	0.29516	0.15789	0.30976	0.31312	0.28603	0.46977	0.41054	0.34913	0.46327	0.31874	0.39625	0.33475	0.48883
45	0.28094	0.16262	0.3162	0.21847	0.27786	0.24833	0.28409	0.28999	0.35158	0.33165	0.30084	0.15583	0.22896	0.41053	0.33272	0.39059	0.28841	0.30148	0.32476	0.37421	0.21749	0.23195	0.26544	0.30407	0.29681	0.32283	0.36933	0.28497	0.28674	0.32453	0.30658	0.37553	0.37744	0.37338	0.31969	0.33595	0.29907	0.15893	0.30546	0.33209	0.24851	0.4418	0.41436	0.31103	0.42347	0.31819	0.36934	0.34275	0.54421
46	0.26488	0.21797	0.31444	0.25591	0.28101	0.28861	0.30343	0.285	0.33474	0.31243	0.2812	0.15405	0.24265	0.47326	0.28421	0.36491	0.27937	0.31725	0.33011	0.35901	0.22716	0.23316	0.26106	0.26307	0.30292	0.34383	0.36192	0.37223	0.32663	0.33834	0.31316	0.33783	0.37577	0.38584	0.32294	0.37168	0.29333	0.15956	0.28644	0.35216	0.24556	0.37515	0.4152	0.29545	0.45099	0.30013	0.34961	0.3442	0.54421
47	0.27305	0.30622	0.31385	0.27539	0.30124	0.31642	0.21437	0.25024	0.33568	0.32075	0.26214	0.22809	0.30074	0.45666	0.25587	0.33181	0.28519	0.33737	0.33857	0.37715	0.24584	0.24337	0.30101	0.25852	0.33407	0.32203	0.23639	0.4826	0.32737	0.30461	0.28672	0.33037	0.37025	0.34869	0.34379	0.31068	0.29872	0.15998	0.28506	0.31864	0.29788	0.38857	0.40542	0.30663	0.41733	0.24243	0.33451	0.34846	0.51627
48	0.26638	0.3202	0.31971	0.28255	0.32457	0.32043	0.19199	0.21768	0.33087	0.33089	0.24504	0.28762	0.30831	0.34933	0.14028	0.32582	0.2882	0.32665	0.26028	0.37168	0.24499	0.24553	0.30349	0.26271	0.35855	0.26674	0.20272	0.50541	0.31557	0.34697	0.28938	0.31779	0.37413	0.33128	0.38179	0.37974	0.29684	0.20842	0.29079	0.28589	0.31014	0.38575	0.40032	0.33003	0.32472	0.22264	0.31419	0.33164	0.41824
49	0.26373	0.32673	0.35049	0.28308	0.30033	0.31535	0.20074	0.24359	0.34213	0.32942	0.23384	0.31072	0.25497	0.32099	0.20831	0.3174	0.299	0.29227	0.29594	0.37278	0.21681	0.20884	0.322	0.28811	0.36969	0.3156	0.20012	0.50208	0.30786	0.33068	0.27819	0.30375	0.37474	0.33276	0.3704	0.43037	0.30211	0.20632	0.28326	0.26385	0.30581	0.32746	0.40839	0.4252	0.33082	0.24602	0.35072	0.31869	0.34917
50	0.26819	0.33674	0.31027	0.29335	0.28413	0.31501	0.20817	0.26733	0.36747	0.28762	0.22615	0.27883	0.24096	0.32345	0.23455	0.32644	0.2904	0.28757	0.34105	0.35464	0.20393	0.19619	0.32421	0.27015	0.39043	0.35421	0.22691	0.52122	0.32526	0.30179	0.2896	0.30357	0.39006	0.33053	0.36572	0.38838	0.30211	0.21743	0.27854	0.26702	0.29789	0.28676	0.42466	0.46686	0.35382	0.25548	0.33852	0.33351	0.38197
51	0.30171	0.34245	0.29991	0.32897	0.29664	0.31573	0.24769	0.27993	0.34131	0.25948	0.26567	0.27903	0.24191	0.32152	0.30807	0.32604	0.25899	0.29209	0.34947	0.35644	0.16536	0.19554	0.32935	0.29121	0.42392	0.44087	0.18131	0.53229	0.33051	0.25836	0.24487	0.32403	0.39166	0.32121	0.34549	0.30561	0.33157	0.2324	0.26469	0.29186	0.28387	0.30185	0.42781	0.33164	0.33477	0.24338	0.37213	0.33557	0.32765
52	0.26328	0.42105	0.28953	0.28387	0.35238	0.28715	0.28964	0.25684	0.32752	0.2582	0.25347	0.2784	0.22308	0.32675	0.33053	0.32253	0.25293	0.29405	0.39146	0.31843	0.16211	0.22089	0.33611	0.30528	0.39768	0.41302	0.1866	0.41842	0.31846	0.21235	0.24618	0.29879	0.44071	0.38963	0.32682	0.28512	0.2816	0.18415	0.25076	0.27288	0.27606	0.31579	0.41579	0.31705	0.34048	0.24609	0.33512	0.33495	0.27828
53	0.22583	0.43158	0.32703	0.28752	0.39006	0.28515	0.26678	0.20051	0.31256	0.31094	0.25868	0.28588	0.23678	0.34957	0.31282	0.345	0.21304	0.27096	0.42417	0.29854	0.16947	0.20906	0.32226	0.28721	0.397	0.44531	0.20421	0.37848	0.31616	0.25198	0.25057	0.30123	0.58641	0.45565	0.32728	0.30087	0.27895	0.18497	0.26863	0.28388	0.29728	0.30632	0.41579	0.31623	0.35834	0.25055	0.34719	0.33278	0.34463
54	0.206	0.45895	0.31944	0.29154	0.35208	0.26077	0.25426	0.19497	0.32193	0.33507	0.27773	0.25156	0.28473	0.29157	0.24434	0.35714	0.35532	0.22031	0.40577	0.29082	0.17053	0.21761	0.34871	0.29543	0.37379	0.39288	0.21263	0.35211	0.31651	0.26375	0.26922	0.36597	0.57904	0.47402	0.32474	0.30622	0.28625	0.18105	0.30619	0.28876	0.35075	0.28421	0.41978	0.3232	0.35477	0.25257	0.35401	0.33225	0.41461
55	0.25579	0.45579	0.33322	0.29163	0.28331	0.21884	0.22111	0.25829	0.32202	0.30839	0.26325	0.29174	0.28438	0.32881	0.25462	0.36337	0.34737	0.2052	0.35674	0.32866	0.27274	0.29951	0.36768	0.33978	0.3734	0.34292	0.21053	0.37616	0.32842	0.25503	0.22765	0.36187	0.54074	0.47937	0.33278	0.27961	0.30137	0.18316	0.33962	0.28619	0.34893	0.27707	0.35906	0.29999	0.35109	0.27384	0.35601	0.33129	0.4208
56	0.30321	0.44947	0.33794	0.30792	0.24577	0.20551	0.25538	0.33719	0.31081	0.29657	0.26881	0.30225	0.29912	0.32896	0.25132	0.36293	0.31563	0.21629	0.34485	0.34237	0.38802	0.31317	0.39373	0.40081	0.29057	0.3174	0.26438	0.43504	0.31564	0.28431	0.20421	0.37693	0.50405	0.45263	0.28832	0.26877	0.32189	0.18316	0.3602	0.28455	0.34407	0.25062	0.32049	0.28975	0.35082	0.25178	0.34484	0.33531	0.41559
57	0.30714	0.48421	0.34718	0.28187	0.23291	0.30414	0.3324	0.27596	0.30343	0.33486	0.25807	0.32905	0.28172	0.32328	0.24121	0.37038	0.30531	0.28865	0.36185	0.34143	0.29242	0.29994	0.41562	0.42621	0.27311	0.30243	0.30558	0.48885	0.28932	0.29137	0.22526	0.33512	0.4376	0.30526	0.28732	0.28134	0.30435	0.37579	0.32305	0.23445	0.34048	0.25967	0.32477	0.27443	0.33615	0.24302	0.35219	0.35482	0.41478
58	0.27188	0.48421	0.33429	0.25625	0.20901	0.33434	0.35012	0.26785	0.30951	0.3262	0.22952	0.29978	0.28036	0.34227	0.24677	0.3616	0.34162	0.32624	0.38737	0.31925	0.27148	0.30888	0.40371	0.44096	0.27301	0.30286	0.30152	0.48168	0.3194	0.32661	0.22953	0.33876	0.42914	0.316	0.26411	0.30439	0.29177	0.39263	0.30854	0.23443	0.42422	0.27332	0.33335	0.30761	0.26183	0.24829	0.33532	0.36279	0.38778
59	0.27804	0.48421	0.30008	0.24952	0.21076	0.31536	0.28333	0.28459	0.31962	0.38437	0.24799	0.29261	0.30353	0.33216	0.28029	0.37688	0.32968	0.35579	0.36842	0.28649	0.33766	0.36839	0.37605	0.45116	0.28187	0.30254	0.29903	0.44596	0.29144	0.35182	0.25005	0.32899	0.47198	0.31428	0.25047	0.30526	0.26052	0.39263	0.30439	0.22562	0.43523	0.23829	0.34638	0.33997	0.35787	0.29275	0.30274	0.37443	0.26737
60	0.34868	0.48421	0.27793	0.25064	0.22195	0.26388	0.25229	0.28814	0.3386	0.36059	0.25523	0.30109	0.32905	0.32053	0.28262	0.39467	0.32632	0.35474	0.35181	0.31013	0.386	0.34728	0.32939	0.40568	0.22372	0.30461	0.30066	0.43956	0.28284	0.3442	0.25486	0.34967	0.60347	0.36453	0.25474	0.32632	0.23452	0.40211	0.33599	0.22728	0.43684	0.24045	0.32005	0.32848	0.40309	0.34298	0.27238	0.35607	0.2444
61	0.36515	0.51256	0.30063	0.25649	0.22406	0.23575	0.32863	0.29437	0.34289	0.34332	0.26409	0.28649	0.32938	0.32766	0.31076	0.40827	0.33107	0.35474	0.36105	0.30354	0.3492	0.34787	0.30465	0.36632	0.22169	0.29553	0.30084	0.44187	0.28548	0.3536	0.31433	0.31327	0.56241	0.38847	0.26	0.28796	0.23177	0.40211	0.34342	0.23023	0.46753	0.20424	0.34545	0.27786	0.38836	0.34484	0.31319	0.41091	0.28036
62	0.32309	0.55583	0.32879	0.24772	0.24626	0.33077	0.36	0.28684	0.3406	0.32809	0.28846	0.27368	0.30008	0.3196	0.31433	0.37006	0.34063	0.39419	0.36526	0.30903	0.35514	0.36149	0.31053	0.32387	0.2592	0.38489	0.34877	0.44646	0.24949	0.32984	0.32947	0.31677	0.53596	0.36427	0.26313	0.24684	0.25789	0.37263	0.42286	0.24795	0.43115	0.22646	0.35392	0.21543	0.37145	0.33055	0.34066	0.39282	0.45029
63	0.31639	0.50665	0.36556	0.23771	0.27813	0.26707	0.39709	0.26231	0.31046	0.33421	0.3218	0.24455	0.31019	0.30032	0.30907	0.34475	0.34063	0.41455	0.30673	0.31333	0.35336	0.36012	0.33417	0.322	0.26995	0.49301	0.35722	0.44135	0.29768	0.32404	0.32447	0.33523	0.53316	0.37766	0.25685	0.28583	0.31175	0.39263	0.45127	0.22279	0.33823	0.21851	0.34836	0.21072	0.38984	0.34548	0.38973	0.34667	0.35266
64	0.31055	0.48557	0.36601	0.33996	0.29896	0.22842	0.31043	0.26849	0.24177	0.35392	0.24162	0.30952	0.31557	0.28603	0.25353	0.35514	0.33368	0.26842	0.31777	0.30382	0.33996	0.43013	0.40751	0.32321	0.27666	0.49476	0.35789	0.36811	0.32532	0.29975	0.32421	0.35175	0.50219	0.40429	0.24185	0.31385	0.21977	0.42421	0.35515	0.21474	0.31004	0.18371	0.34526	0.25026	0.38561	0.36517	0.37861	0.30217	0.29077
65	0.27969	0.5104	0.34785	0.35411	0.25979	0.20249	0.26685	0.26889	0.28316	0.36547	0.2556	0.41743	0.30802	0.30038	0.26258	0.30286	0.28632	0.28619	0.32348	0.2978	0.3344	0.34099	0.46331	0.32438	0.27957	0.48558	0.35371	0.32808	0.33389	0.24735	0.31655	0.34074	0.50301	0.34155	0.2354	0.32327	0.21694	0.41398	0.30333	0.21474	0.29015	0.18048	0.34526	0.28995	0.38398	0.33146	0.3836	0.32947	0.29053
66	0.2818	0.49708	0.33006	0.34737	0.22394	0.19396	0.26632	0.26805	0.27158	0.39474	0.32213	0.38976	0.28626	0.30876	0.32325	0.32526	0.26211	0.32131	0.31075	0.31525	0.34103	0.35624	0.34414	0.34412	0.31634	0.47898	0.35796	0.27937	0.31248	0.23939	0.31524	0.32551	0.46872	0.34064	0.23558	0.36352	0.28404	0.37057	0.28001	0.23158	0.27014	0.16787	0.34945	0.25885	0.38438	0.31835	0.26938	0.33263	0.29398
67	0.36912	0.45267	0.2132	0.34082	0.26901	0.19154	0.28358	0.32818	0.31684	0.38496	0.39863	0.39849	0.26503	0.29371	0.33385	0.36511	0.26141	0.31053	0.27493	0.26011	0.37611	0.34923	0.30645	0.34868	0.33895	0.4296	0.33769	0.31701	0.32511	0.25992	0.33364	0.32499	0.42207	0.29899	0.22555	0.36644	0.31541	0.36891	0.2792	0.19023	0.30065	0.18144	0.35026	0.20279	0.38158	0.31457	0.26937	0.30143	0.33923
68	0.36751	0.46557	0.19188	0.32484	0.28448	0.19154	0.26722	0.35796	0.23684	0.35131	0.38491	0.40806	0.30021	0.27285	0.33511	0.32401	0.22989	0.30532	0.24845	0.22794	0.38231	0.31358	0.35499	0.33526	0.37442	0.39709	0.35694	0.33242	0.28986	0.2626	0.29158	0.32419	0.40625	0.26529	0.24722	0.29186	0.32076	0.28466	0.32526	0.19579	0.29637	0.20753	0.33211	0.28054	0.35789	0.33469	0.27765	0.28947	0.32972
69	0.34985	0.45158	0.19276	0.32421	0.29172	0.19112	0.25263	0.32665	0.21945	0.25571	0.35443	0.34492	0.34858	0.30563	0.32833	0.30905	0.23411	0.3048	0.26302	0.21665	0.36105	0.34612	0.36345	0.33048	0.35267	0.33335	0.38405	0.36385	0.29199	0.27409	0.26076	0.31891	0.36415	0.29976	0.30175	0.332	0.31253	0.29917	0.35545	0.21851	0.27217	0.21952	0.31541	0.3108	0.30149	0.34241	0.28263	0.28632	0.40459
70	0.32075	0.44561	0.24647	0.3744	0.33498	0.19066	0.26316	0.33058	0.2424	0.225	0.29595	0.34231	0.31958	0.32462	0.32421	0.27056	0.20584	0.31143	0.27138	0.21055	0.37562	0.33715	0.37078	0.38174	0.28223	0.24313	0.37696	0.36	0.26748	0.28297	0.29788	0.32381	0.32316	0.31096	0.30268	0.34029	0.31659	0.31889	0.35587	0.22502	0.31861	0.28534	0.30661	0.31679	0.26136	0.41718	0.37082	0.28792	0.42331
71	0.31383	0.34453	0.22711	0.29248	0.35256	0.15098	0.25789	0.34689	0.29086	0.22193	0.26155	0.35368	0.32804	0.28097	0.33071	0.35573	0.21867	0.27308	0.28475	0.20215	0.37925	0.32377	0.37147	0.44008	0.27927	0.24449	0.371	0.35144	0.25663	0.25436	0.35164	0.32927	0.31474	0.32216	0.34253	0.33927	0.32527	0.38648	0.32799	0.23158	0.29174	0.27798	0.31338	0.30714	0.27802	0.49903	0.37597	0.29684	0.44684
72	0.34947	0.32443	0.21321	0.3246	0.33373	0.138	0.25789	0.34805	0.37174	0.20784	0.28305	0.31421	0.35147	0.25115	0.34067	0.36826	0.23614	0.27936	0.29542	0.20234	0.38679	0.31815	0.30164	0.44417	0.26902	0.25978	0.33473	0.31567	0.25453	0.27931	0.37109	0.36498	0.31474	0.31911	0.34265	0.34953	0.32527	0.37115	0.32713	0.24194	0.26412	0.31824	0.30195	0.30316	0.27176	0.52981	0.38534	0.30105	0.43482
73	0.30004	0.34863	0.21056	0.34097	0.29423	0.14418	0.27128	0.34577	0.38843	0.23347	0.28627	0.28199	0.33548	0.26124	0.34023	0.30165	0.24275	0.35015	0.29582	0.22028	0.37436	0.31829	0.30659	0.46242	0.26156	0.26621	0.30441	0.26108	0.24205	0.31517	0.35285	0.39305	0.31886	0.25511	0.3608	0.34017	0.31774	0.36954	0.30992	0.29746	0.28914	0.31585	0.28546	0.29684	0.22621	0.52894	0.40587	0.28421	0.39412
74	0.30561	0.35511	0.18985	0.43903	0.20704	0.18824	0.29459	0.33337	0.39392	0.25013	0.26426	0.24623	0.32949	0.33735	0.32139	0.33191	0.21032	0.34583	0.33682	0.21497	0.36023	0.31757	0.28884	0.46397	0.26254	0.23686	0.28843	0.34922	0.23265	0.40261	0.30279	0.39317	0.28818	0.21779	0.36421	0.33055	0.31849	0.35871	0.30654	0.25358	0.29907	0.30517	0.28441	0.29567	0.20284	0.52115	0.40026	0.26591	0.36303
75	0.39216	0.36913	0.17907	0.41379	0.24217	0.19827	0.36829	0.33394	0.39349	0.21594	0.26467	0.17781	0.33436	0.33455	0.33046	0.27169	0.22337	0.34737	0.35116	0.22062	0.35714	0.34154	0.26103	0.4512	0.27533	0.252	0.27406	0.35869	0.23635	0.38325	0.28752	0.40636	0.28222	0.19264	0.37979	0.32274	0.31776	0.37128	0.33817	0.24211	0.21948	0.29789	0.28578	0.30874	0.16726	0.51637	0.42092	0.26018	0.32631
76	0.39871	0.33852	0.15192	0.41189	0.24345	0.25884	0.39718	0.30866	0.38232	0.20882	0.28563	0.18241	0.29974	0.29414	0.31871	0.28157	0.3442	0.34737	0.26904	0.22891	0.34309	0.33568	0.24347	0.42799	0.27895	0.27092	0.25117	0.36723	0.24425	0.33239	0.38738	0.40714	0.29789	0.18634	0.38847	0.30844	0.27161	0.35845	0.36334	0.28421	0.20379	0.49161	0.30853	0.30598	0.16363	0.48153	0.41929	0.25496	0.22828
77	0.33254	0.30242	0.15751	0.42952	0.20724	0.26696	0.36636	0.33341	0.38788	0.21397	0.31621	0.16638	0.26315	0.24247	0.32015	0.28161	0.38198	0.34737	0.34574	0.24028	0.33916	0.32565	0.26239	0.38157	0.27073	0.33718	0.21267	0.36421	0.24288	0.30442	0.399	0.39368	0.29697	0.19636	0.30821	0.29714	0.3122	0.34938	0.35478	0.28852	0.21947	0.43673	0.34418	0.28701	0.19112	0.4218	0.39756	0.25474	0.21834
78	0.35455	0.30094	0.16465	0.42178	0.17422	0.2414	0.42152	0.40287	0.38859	0.21515	0.32737	0.16396	0.26359	0.24441	0.33956	0.28437	0.29592	0.33762	0.33292	0.28583	0.32667	0.29247	0.25092	0.38544	0.26629	0.35226	0.21516	0.36382	0.24236	0.33288	0.43094	0.36947	0.29359	0.18227	0.31225	0.31176	0.32739	0.38246	0.34586	0.39462	0.26297	0.45562	0.33573	0.30012	0.19341	0.34904	0.36742	0.25158	0.24546
79	0.34849	0.30898	0.19974	0.33895	0.20651	0.25944	0.60829	0.491	0.38254	0.21244	0.32632	0.12005	0.33056	0.28708	0.27009	0.33468	0.22	0.35238	0.34737	0.29506	0.29762	0.31128	0.28605	0.42188	0.25349	0.33505	0.22633	0.36453	0.20312	0.30508	0.42081	0.36184	0.27912	0.19011	0.31372	0.33037	0.33132	0.29908	0.31243	0.40421	0.27813	0.39904	0.31504	0.32796	0.17832	0.3328	0.37084	0.25474	0.27821
80	0.36026	0.39291	0.20856	0.33474	0.20783	0.30951	0.62305	0.51741	0.26931	0.18563	0.33423	0.12	0.41834	0.33116	0.26759	0.34867	0.18166	0.3496	0.43329	0.27111	0.25032	0.29099	0.31609	0.51945	0.26224	0.29453	0.24417	0.38409	0.23063	0.30538	0.33036	0.34541	0.2632	0.20569	0.34831	0.33414	0.20413	0.24602	0.31172	0.39684	0.26866	0.38605	0.29876	0.35205	0.1832	0.31042	0.32762	0.27638	0.21282
81	0.36596	0.34499	0.21442	0.33053	0.17122	0.29241	0.62341	0.35775	0.22899	0.17846	0.34034	0.12091	0.43879	0.36189	0.32516	0.34154	0.24126	0.32405	0.49229	0.28304	0.20166	0.24849	0.27427	0.53477	0.28664	0.25903	0.24643	0.40842	0.26817	0.31582	0.31198	0.32023	0.30763	0.22008	0.48621	0.35486	0.20241	0.23396	0.32782	0.37154	0.30825	0.38036	0.33365	0.36587	0.19693	0.31967	0.36882	0.27368	0.22169
82	0.37987	0.29387	0.217	0.28594	0.16254	0.26964	0.57819	0.38055	0.25611	0.20076	0.32767	0.15921	0.35768	0.35445	0.29731	0.37149	0.36346	0.26621	0.49912	0.32416	0.19099	0.30162	0.28762	0.50987	0.33363	0.25354	0.27703	0.38398	0.27754	0.32666	0.31673	0.30558	0.34456	0.22648	0.48211	0.34841	0.25845	0.24421	0.34966	0.30858	0.32254	0.40817	0.33756	0.38104	0.19346	0.33835	0.37097	0.25964	0.30389
83	0.34153	0.28912	0.26614	0.24	0.13918	0.28902	0.57674	0.43045	0.32152	0.20936	0.29756	0.18806	0.23789	0.33921	0.29616	0.43194	0.33779	0.28294	0.4824	0.34571	0.19899	0.29107	0.21751	0.47148	0.30402	0.27361	0.25789	0.37099	0.26245	0.31815	0.35552	0.32546	0.3496	0.25065	0.38105	0.24858	0.31487	0.24266	0.34848	0.28669	0.32095	0.44775	0.27525	0.38146	0.21289	0.38959	0.36912	0.25825	0.31158
84	0.34	0.26581	0.27292	0.29432	0.13095	0.34369	0.61806	0.50827	0.27761	0.25058	0.26349	0.20902	0.26853	0.27366	0.32192	0.38687	0.35053	0.28172	0.41941	0.36969	0.24976	0.25649	0.21458	0.46407	0.30276	0.28142	0.256	0.36028	0.26813	0.29918	0.44118	0.30261	0.35901	0.26603	0.3376	0.27599	0.34745	0.25649	0.34563	0.26608	0.33281	0.45322	0.26616	0.40541	0.23158	0.41446	0.34526	0.25084	0.35582
85	0.34916	0.26581	0.31196	0.29781	0.11068	0.35329	0.61263	0.51856	0.26743	0.27499	0.22847	0.28656	0.28731	0.27368	0.35069	0.32995	0.36974	0.26691	0.40169	0.34764	0.24375	0.22606	0.20702	0.45212	0.27642	0.28032	0.24395	0.31792	0.21813	0.31746	0.47512	0.25441	0.28094	0.27175	0.34421	0.33562	0.33155	0.36717	0.32725	0.25453	0.32544	0.46701	0.35278	0.44476	0.21684	0.4358	0.33748	0.23217	0.40065
86	0.31426	0.25141	0.31078	0.34526	0.11661	0.36122	0.51862	0.51288	0.30884	0.32104	0.25857	0.27537	0.39607	0.25368	0.36657	0.32675	0.32595	0.25132	0.36596	0.35202	0.24715	0.25205	0.22133	0.3218	0.25384	0.30614	0.23693	0.30239	0.22562	0.38384	0.47179	0.33465	0.26611	0.22577	0.33474	0.32953	0.28221	0.35992	0.28216	0.26757	0.34425	0.34357	0.36194	0.44503	0.22617	0.4288	0.30966	0.24742	0.34537
87	0.28479	0.21684	0.30263	0.32326	0.14492	0.35283	0.51369	0.47622	0.32334	0.34183	0.25712	0.24421	0.36632	0.27579	0.39474	0.24506	0.28651	0.27031	0.34808	0.34869	0.21879	0.34541	0.21642	0.33147	0.21436	0.29886	0.24261	0.28565	0.23867	0.36277	0.43711	0.28954	0.29817	0.20207	0.35748	0.30187	0.19511	0.36105	0.26365	0.2686	0.37242	0.30632	0.34131	0.43231	0.26656	0.40791	0.31223	0.26474	0.32483
88	0.32809	0.23839	0.30587	0.31368	0.20241	0.30332	0.54392	0.46316	0.32674	0.37817	0.30537	0.22704	0.36153	0.26316	0.41006	0.20673	0.28843	0.34171	0.33703	0.3428	0.27562	0.31281	0.20469	0.36135	0.26367	0.29362	0.23738	0.26289	0.24582	0.40481	0.41903	0.24847	0.37815	0.23092	0.31789	0.44632	0.16095	0.32104	0.25774	0.28648	0.3074	0.31474	0.29111	0.36407	0.25789	0.38833	0.33341	0.23251	0.32223
89	0.34801	0.21487	0.37394	0.31474	0.20315	0.30767	0.54642	0.46105	0.28102	0.34617	0.32993	0.28135	0.35227	0.21789	0.43868	0.20765	0.30442	0.33704	0.30303	0.33471	0.31808	0.30571	0.19184	0.34679	0.29353	0.2424	0.26066	0.24698	0.2544	0.38981	0.41274	0.27066	0.38233	0.28769	0.32752	0.41747	0.16536	0.35952	0.30261	0.29408	0.30523	0.31684	0.28025	0.34266	0.25895	0.36104	0.32444	0.22509	0.34195
90	0.34741	0.20522	0.37313	0.33323	0.227	0.30775	0.53566	0.46105	0.29114	0.37047	0.29189	0.35496	0.33204	0.21263	0.45274	0.24234	0.30182	0.32804	0.29777	0.34641	0.32108	0.30557	0.19931	0.33484	0.26193	0.24551	0.24319	0.23936	0.26863	0.39416	0.45415	0.30563	0.37821	0.31787	0.27932	0.32487	0.15938	0.36796	0.34674	0.31198	0.32	0.32	0.27065	0.31817	0.25895	0.31487	0.31808	0.2678	0.35777
91	0.29541	0.24842	0.37837	0.28171	0.20279	0.29753	0.44442	0.46632	0.3338	0.38072	0.23226	0.36459	0.33453	0.28223	0.40687	0.29273	0.30585	0.32344	0.30449	0.35551	0.31048	0.27147	0.23139	0.29997	0.26112	0.25827	0.21177	0.24402	0.28466	0.40612	0.46287	0.31468	0.36969	0.29028	0.28237	0.35942	0.19516	0.27572	0.33229	0.32363	0.30215	0.28019	0.28166	0.23341	0.26526	0.30946	0.32468	0.35519	0.36942
92	0.26635	0.22105	0.40126	0.20405	0.2066	0.28958	0.35135	0.31786	0.35789	0.36804	0.24054	0.28003	0.33695	0.28421	0.36843	0.31439	0.31386	0.34015	0.32463	0.32992	0.31914	0.30433	0.23215	0.29875	0.25847	0.24401	0.18663	0.24917	0.31156	0.37626	0.41136	0.30855	0.35815	0.21078	0.37241	0.24884	0.25543	0.23746	0.32324	0.30908	0.26318	0.27364	0.29317	0.22028	0.26411	0.30214	0.30111	0.37272	0.29035
93	0.27925	0.20265	0.29731	0.20446	0.18556	0.26112	0.31582	0.31446	0.33368	0.33255	0.24699	0.26362	0.31613	0.30105	0.36888	0.30949	0.31189	0.35791	0.3148	0.32662	0.32657	0.25912	0.21238	0.26549	0.28458	0.23591	0.22448	0.24749	0.28462	0.37229	0.36465	0.30569	0.346	0.2218	0.38995	0.35921	0.23296	0.2148	0.32007	0.23448	0.25816	0.27359	0.30087	0.23223	0.25403	0.23356	0.30006	0.28729	0.26986
94	0.24366	0.20542	0.27913	0.16842	0.16533	0.24907	0.34526	0.31238	0.33368	0.29765	0.2472	0.19588	0.30914	0.28316	0.24065	0.27942	0.29042	0.36635	0.29847	0.32484	0.30484	0.31017	0.16948	0.32191	0.27576	0.21111	0.25302	0.20514	0.27965	0.36864	0.34661	0.30615	0.32383	0.22316	0.36421	0.44752	0.22463	0.22521	0.29429	0.2442	0.31246	0.30396	0.30459	0.22555	0.2538	0.23264	0.37753	0.32153	0.27805
95	0.22811	0.29949	0.3134	0.17819	0.16449	0.25858	0.29655	0.31201	0.33548	0.33767	0.28076	0.27461	0.30001	0.28842	0.21241	0.2236	0.28961	0.36812	0.29886	0.31393	0.37799	0.4202	0.25602	0.33676	0.27332	0.17252	0.26231	0.17956	0.29259	0.36842	0.34355	0.31212	0.29729	0.22471	0.36421	0.44082	0.28881	0.22621	0.27133	0.25649	0.34478	0.30108	0.31958	0.24373	0.25578	0.25566	0.38097	0.33309	0.26526
96	0.23048	0.38714	0.34777	0.17472	0.18481	0.29334	0.28051	0.29036	0.33091	0.38764	0.30671	0.27793	0.23805	0.29684	0.21455	0.24141	0.31204	0.34992	0.22907	0.32267	0.35873	0.44136	0.25965	0.28886	0.28334	0.22644	0.24689	0.26101	0.28867	0.34737	0.34544	0.32763	0.28986	0.22726	0.34662	0.43821	0.28902	0.23932	0.31646	0.27441	0.36257	0.29556	0.29286	0.25474	0.24988	0.24687	0.37775	0.43635	0.28211
97	0.24371	0.38276	0.36418	0.16854	0.19306	0.29684	0.25404	0.27996	0.33754	0.40515	0.38137	0.26525	0.24323	0.29954	0.26898	0.26105	0.28583	0.26717	0.29068	0.34657	0.23273	0.43899	0.23355	0.31258	0.34902	0.21552	0.24581	0.25961	0.27224	0.34	0.34759	0.33293	0.27626	0.23156	0.34363	0.44524	0.24474	0.25885	0.31779	0.27142	0.33763	0.30372	0.30073	0.29986	0.21452	0.24773	0.38665	0.44619	0.23082
98	0.29713	0.44326	0.36105	0.18408	0.23227	0.30388	0.28383	0.25323	0.30537	0.5068	0.42812	0.20331	0.23471	0.31053	0.27191	0.28775	0.27563	0.26451	0.32016	0.33502	0.23195	0.47789	0.26459	0.29509	0.33915	0.21242	0.36272	0.29631	0.22528	0.33895	0.36814	0.33482	0.26729	0.25313	0.32777	0.46075	0.25006	0.25663	0.31758	0.28453	0.35027	0.32627	0.37233	0.35264	0.24474	0.26698	0.37418	0.44526	0.29635
99	0.29723	0.486	0.38492	0.29453	0.25677	0.30206	0.28316	0.27233	0.25477	0.54965	0.39588	0.24547	0.24794	0.31088	0.29007	0.20174	0.31504	0.31713	0.38697	0.32674	0.22064	0.47789	0.35817	0.27715	0.27693	0.21961	0.36801	0.3408	0.20499	0.36683	0.43405	0.32476	0.2504	0.25012	0.26272	0.48495	0.27922	0.26236	0.30594	0.28	0.30464	0.30526	0.38895	0.31639	0.27334	0.28279	0.36502	0.44526	0.37801
100	0.28212	0.49263	0.33858	0.32208	0.23121	0.3	0.26093	0.29233	0.2414	0.54394	0.32634	0.25539	0.33793	0.30776	0.27121	0.15902	0.3326	0.26816	0.37955	0.31786	0.20775	0.43457	0.36121	0.35135	0.31506	0.22192	0.37852	0.37852	0.22764	0.39124	0.46319	0.30396	0.24963	0.21492	0.24756	0.47477	0.29833	0.23362	0.30436	0.29704	0.31284	0.30581	0.41319	0.28849	0.26313	0.31061	0.34853	0.46853	0.27631
101	0.28897	0.47413	0.35793	0.30916	0.24251	0.24619	0.26518	0.30947	0.28107	0.53388	0.29006	0.26196	0.34812	0.30375	0.25579	0.18884	0.33541	0.26466	0.38324	0.30947	0.20739	0.44316	0.33072	0.37368	0.24491	0.23789	0.37058	0.35018	0.19549	0.41299	0.43938	0.31929	0.26702	0.20856	0.21824	0.48104	0.29072	0.22183	0.32327	0.27763	0.23368	0.28686	0.39736	0.31561	0.22641	0.30597	0.33454	0.48891	0.21219
102	0.28104	0.43044	0.39135	0.28611	0.2556	0.22078	0.27184	0.30873	0.32352	0.41398	0.28421	0.25456	0.30985	0.29524	0.22337	0.28123	0.33743	0.26088	0.33963	0.30947	0.22038	0.44316	0.33169	0.39865	0.27296	0.24162	0.3518	0.26985	0.16142	0.41478	0.42189	0.28323	0.46906	0.19295	0.30712	0.47171	0.29092	0.24863	0.33901	0.27427	0.23231	0.26632	0.36106	0.29152	0.17115	0.31288	0.31075	0.48273	0.19337
103	0.28203	0.39225	0.33928	0.18918	0.27106	0.21794	0.23576	0.28799	0.32831	0.41102	0.27053	0.28462	0.27431	0.31439	0.19241	0.30078	0.34784	0.25926	0.3004	0.31227	0.25579	0.44316	0.3112	0.40232	0.31046	0.23427	0.28921	0.25956	0.15757	0.37817	0.35824	0.30212	0.35778	0.18673	0.3348	0.46885	0.31981	0.23772	0.32357	0.33263	0.30333	0.27053	0.35956	0.40602	0.19604	0.31939	0.30288	0.44907	0.19219
104	0.25836	0.55066	0.32618	0.22065	0.2826	0.26363	0.33671	0.2978	0.32944	0.38028	0.27777	0.22966	0.29449	0.31608	0.21179	0.35048	0.35041	0.27363	0.24776	0.30737	0.25359	0.43541	0.28999	0.32582	0.26955	0.18321	0.27313	0.27225	0.19292	0.36136	0.35089	0.31253	0.33177	0.15771	0.32513	0.35861	0.24524	0.25402	0.36906	0.35326	0.31315	0.30111	0.28486	0.38507	0.22921	0.33688	0.31498	0.44864	0.21579
105	0.26366	0.49921	0.33626	0.29749	0.29235	0.24181	0.38123	0.28632	0.32961	0.28137	0.26947	0.23527	0.30055	0.28097	0.22225	0.33783	0.33877	0.27089	0.27623	0.30737	0.22947	0.43155	0.28721	0.25286	0.28861	0.18923	0.23768	0.29273	0.19232	0.38523	0.36526	0.31345	0.19835	0.14753	0.35335	0.35274	0.23355	0.28667	0.42166	0.34556	0.36173	0.30747	0.30357	0.32104	0.23994	0.31857	0.30925	0.44063	0.20657
106	0.27847	0.40627	0.36581	0.29526	0.37641	0.24935	0.36373	0.28632	0.33572	0.26295	0.23368	0.22137	0.29602	0.31776	0.25157	0.28399	0.31223	0.26836	0.31992	0.28844	0.20981	0.42667	0.30577	0.26204	0.35634	0.18838	0.23337	0.29518	0.15204	0.38698	0.36545	0.3478	0.21903	0.15262	0.36367	0.34851	0.20971	0.26296	0.39754	0.34439	0.34594	0.31474	0.33196	0.25642	0.23834	0.32441	0.28303	0.42844	0.20923
107	0.29679	0.36897	0.40309	0.29684	0.36316	0.26894	0.39254	0.26421	0.3342	0.28878	0.26947	0.18919	0.2934	0.31386	0.26314	0.23685	0.30025	0.28914	0.32168	0.27617	0.20674	0.41187	0.36447	0.30438	0.287	0.20848	0.25574	0.3266	0.11219	0.39833	0.36083	0.3308	0.2376	0.23328	0.34086	0.35224	0.22442	0.25871	0.37237	0.34225	0.35581	0.30947	0.35291	0.25268	0.22307	0.28764	0.30132	0.39005	0.20544
108	0.31684	0.32728	0.38456	0.3024	0.37053	0.27809	0.39186	0.30392	0.33469	0.36803	0.28674	0.17369	0.27431	0.30088	0.25802	0.22484	0.28634	0.31453	0.36205	0.28745	0.30635	0.32441	0.35333	0.35337	0.27297	0.22099	0.24625	0.32164	0.14178	0.40081	0.30903	0.28696	0.31438	0.31965	0.33283	0.34151	0.23701	0.2382	0.38564	0.33684	0.36253	0.3112	0.34114	0.34591	0.22305	0.25418	0.27858	0.37773	0.23769
109	0.31452	0.30443	0.40759	0.26527	0.40173	0.27867	0.39736	0.34516	0.31517	0.37194	0.28503	0.21095	0.23986	0.32909	0.26394	0.22227	0.29895	0.32069	0.44103	0.30105	0.33916	0.24632	0.27141	0.37544	0.21264	0.23056	0.31675	0.27407	0.13544	0.34054	0.29844	0.28076	0.34956	0.34111	0.32909	0.33656	0.20332	0.17628	0.38388	0.3688	0.33347	0.27359	0.34312	0.34935	0.23884	0.26123	0.24436	0.36495	0.24957
110	0.32465	0.31823	0.40336	0.29882	0.35567	0.2602	0.41802	0.38133	0.28772	0.36731	0.3018	0.20633	0.21915	0.40077	0.25646	0.23289	0.32105	0.31824	0.45872	0.30604	0.35953	0.27143	0.24864	0.35841	0.15996	0.23419	0.33299	0.30535	0.13623	0.33348	0.30989	0.22495	0.34767	0.33874	0.29053	0.33396	0.20806	0.12665	0.42909	0.38211	0.31381	0.263	0.36773	0.32526	0.23934	0.25955	0.27331	0.36042	0.26401
111	0.31942	0.33635	0.3896	0.36632	0.35574	0.27574	0.43768	0.33984	0.29136	0.36916	0.33406	0.18186	0.20258	0.38267	0.25579	0.23135	0.34316	0.34301	0.43223	0.30316	0.34752	0.26689	0.27245	0.37044	0.10627	0.27489	0.32324	0.27367	0.15171	0.33345	0.36959	0.24829	0.23023	0.34446	0.28159	0.33796	0.20843	0.14595	0.38174	0.38211	0.33053	0.23847	0.38744	0.32526	0.27605	0.29433	0.31791	0.37995	0.26645
112	0.32964	0.39816	0.38281	0.37841	0.35867	0.23827	0.40086	0.27678	0.26337	0.33594	0.32866	0.16485	0.23756	0.37279	0.29953	0.28933	0.32415	0.36326	0.40468	0.30921	0.39879	0.28105	0.29787	0.35895	0.12689	0.32	0.31566	0.31982	0.18066	0.32323	0.38073	0.27002	0.21966	0.3608	0.31989	0.32202	0.2148	0.18761	0.32537	0.41044	0.28533	0.22174	0.38985	0.31463	0.25777	0.32831	0.32985	0.37784	0.23652
113	0.33855	0.38895	0.39701	0.29451	0.34013	0.22597	0.37522	0.22594	0.3104	0.33574	0.30746	0.14706	0.24059	0.35975	0.30011	0.2892	0.29661	0.3636	0.41154	0.39351	0.40759	0.32185	0.31781	0.36421	0.12898	0.32	0.31662	0.36526	0.21147	0.31967	0.35379	0.27012	0.23707	0.37596	0.31954	0.2934	0.29979	0.19258	0.30334	0.41371	0.25684	0.20835	0.38947	0.23512	0.23476	0.31885	0.37411	0.37263	0.23472
114	0.32136	0.37569	0.42968	0.32207	0.23478	0.20278	0.43559	0.17158	0.35996	0.33881	0.31661	0.14624	0.27788	0.34403	0.29376	0.17172	0.29125	0.36421	0.44963	0.38644	0.32174	0.31684	0.32255	0.38211	0.13499	0.31958	0.31887	0.35094	0.21116	0.33058	0.41103	0.34592	0.28508	0.38599	0.30745	0.26753	0.30024	0.19527	0.29554	0.35318	0.26842	0.19076	0.38947	0.23278	0.25597	0.30422	0.28855	0.35158	0.23724
115	0.32102	0.38113	0.40623	0.34706	0.21008	0.21168	0.50552	0.17322	0.39539	0.35484	0.32757	0.16842	0.28016	0.32037	0.27939	0.15838	0.32405	0.36381	0.50806	0.37444	0.26767	0.30632	0.30374	0.37787	0.13199	0.31887	0.33314	0.37566	0.17966	0.36111	0.42674	0.33717	0.28574	0.37586	0.32111	0.37771	0.29398	0.18724	0.31088	0.33053	0.28	0.31262	0.35054	0.21253	0.27897	0.32555	0.21293	0.35859	0.23478
116	0.33676	0.40714	0.37849	0.33102	0.21508	0.22067	0.53201	0.16191	0.39213	0.34187	0.33075	0.15632	0.29465	0.29994	0.27793	0.26176	0.42443	0.36829	0.49368	0.34935	0.22967	0.29263	0.27796	0.35704	0.13804	0.29848	0.34301	0.363	0.29901	0.34872	0.43882	0.32776	0.28897	0.38097	0.30798	0.38277	0.28199	0.17081	0.29395	0.34879	0.28	0.33212	0.34438	0.21761	0.25244	0.33197	0.24098	0.32423	0.21885
117	0.35801	0.34462	0.34256	0.32407	0.28229	0.23436	0.52437	0.18744	0.37512	0.34405	0.34435	0.052632	0.31974	0.31368	0.28903	0.29481	0.43191	0.39119	0.48737	0.31163	0.23677	0.32486	0.35419	0.35213	0.14513	0.26305	0.35452	0.35091	0.24287	0.31985	0.45322	0.32316	0.29665	0.39304	0.31225	0.41906	0.27577	0.15132	0.29053	0.34096	0.26842	0.27478	0.34425	0.20422	0.30609	0.32209	0.26099	0.31807	0.16687
118	0.36986	0.33842	0.43254	0.31849	0.28	0.23711	0.4712	0.22256	0.36006	0.33697	0.34432	0.052632	0.26953	0.31231	0.19697	0.31474	0.40219	0.40977	0.45789	0.33429	0.27042	0.27381	0.37685	0.35239	0.19607	0.26379	0.35503	0.33973	0.23012	0.3148	0.474	0.3298	0.31008	0.28526	0.30737	0.36017	0.29062	0.13684	0.31789	0.30062	0.26842	0.23989	0.36054	0.20067	0.33486	0.32658	0.28817	0.31578	0.18278
119	0.42379	0.33789	0.4252	0.32213	0.27469	0.21795	0.30453	0.24726	0.34241	0.34272	0.35019	0.054211	0.179	0.33546	0.18453	0.37307	0.36031	0.42133	0.4136	0.35618	0.259	0.26592	0.37952	0.35045	0.22421	0.31011	0.31325	0.33707	0.22082	0.27856	0.50044	0.33644	0.31027	0.31043	0.30876	0.33861	0.3234	0.14375	0.31789	0.24446	0.26842	0.208	0.35943	0.19239	0.36222	0.31533	0.35887	0.28997	0.23087
120	0.44347	0.36834	0.38853	0.32943	0.26842	0.2126	0.28583	0.27007	0.31059	0.37592	0.35358	0.054411	0.20435	0.32526	0.20316	0.36802	0.35629	0.38512	0.36615	0.311	0.22476	0.23525	0.31245	0.35215	0.33663	0.30813	0.35065	0.35099	0.20291	0.20127	0.50488	0.33861	0.3086	0.37087	0.31325	0.33215	0.34093	0.14842	0.29053	0.16775	0.21579	0.21053	0.36234	0.28741	0.34445	0.30491	0.48523	0.28199	0.22771
121	0.42482	0.42302	0.34385	0.25713	0.2404	0.2568	0.27027	0.28009	0.32422	0.38331	0.33114	0.053916	0.21439	0.32452	0.22402	0.38571	0.38155	0.37771	0.28768	0.30261	0.24203	0.24123	0.2848	0.35132	0.39065	0.31181	0.34013	0.33678	0.23244	0.20821	0.49158	0.33716	0.31348	0.36887	0.32346	0.33322	0.33013	0.17328	0.34539	0.18288	0.23158	0.16851	0.36601	0.31112	0.33144	0.26374	0.48733	0.27544	0.25903
122	0.39116	0.39798	0.349	0.26187	0.25737	0.25457	0.31604	0.28639	0.24962	0.36012	0.27527	0.055653	0.21761	0.26311	0.22589	0.38758	0.36179	0.33978	0.29001	0.29421	0.26189	0.33059	0.28448	0.35671	0.37886	0.31947	0.30803	0.33651	0.24968	0.21126	0.46872	0.34258	0.29072	0.30392	0.32815	0.34834	0.28211	0.24188	0.31281	0.21941	0.26737	0.17053	0.40022	0.31053	0.36061	0.27662	0.44934	0.25789	0.26609
123	0.41505	0.35054	0.35382	0.26463	0.28545	0.25457	0.31694	0.30379	0.24551	0.35571	0.22837	0.048232	0.22947	0.23594	0.25368	0.38316	0.36555	0.3396	0.3826	0.23796	0.27575	0.38108	0.27016	0.3008	0.36775	0.31611	0.28637	0.36304	0.31201	0.27248	0.30456	0.35896	0.33025	0.30396	0.32912	0.35651	0.28947	0.34776	0.30024	0.21222	0.32632	0.15368	0.37344	0.31053	0.39829	0.307	0.43774	0.24279	0.27807
124	0.40979	0.33775	0.35292	0.26571	0.30171	0.25457	0.30529	0.33573	0.23936	0.32953	0.28407	0.067505	0.27608	0.33838	0.35419	0.39887	0.43634	0.33198	0.38125	0.25123	0.24336	0.42874	0.26105	0.29923	0.33731	0.29041	0.31451	0.34391	0.35495	0.27741	0.26702	0.36157	0.36767	0.33453	0.33983	0.37482	0.33027	0.28842	0.29909	0.23256	0.32632	0.16615	0.27068	0.32614	0.43573	0.32278	0.44503	0.24516	0.32997
125	0.38335	0.30726	0.32477	0.22963	0.35532	0.26842	0.36136	0.34841	0.23408	0.32747	0.33553	0.064968	0.29076	0.34362	0.34455	0.37259	0.44407	0.37488	0.36842	0.25103	0.31353	0.45979	0.24951	0.32822	0.33764	0.24239	0.35489	0.31339	0.36286	0.43368	0.27607	0.35698	0.25182	0.32176	0.35424	0.30568	0.30279	0.25579	0.28699	0.21896	0.33789	0.22291	0.22745	0.36509	0.45226	0.32778	0.472	0.23058	0.3332
126	0.38141	0.29697	0.3432	0.21049	0.33265	0.26842	0.26931	0.33518	0.20639	0.37958	0.33681	0.082611	0.28337	0.34995	0.32487	0.33068	0.43368	0.35323	0.3586	0.24912	0.31295	0.43154	0.25118	0.31676	0.33711	0.22854	0.32691	0.31213	0.37237	0.43368	0.241	0.33546	0.22062	0.33441	0.33319	0.28	0.33119	0.25895	0.2994	0.24211	0.37072	0.30526	0.28848	0.38182	0.43913	0.26734	0.48424	0.2464	0.33752
127	0.33969	0.25624	0.29406	0.20665	0.28752	0.22632	0.27158	0.32426	0.17175	0.37722	0.32959	0.13491	0.27162	0.34105	0.39852	0.34004	0.44547	0.37078	0.33639	0.2464	0.3824	0.4372	0.27161	0.29736	0.33722	0.27426	0.29073	0.30324	0.31977	0.34291	0.22732	0.35016	0.27257	0.34065	0.24114	0.28855	0.35329	0.25474	0.31557	0.26325	0.35874	0.29693	0.29609	0.37706	0.44515	0.25633	0.48652	0.25579	0.32864
128	0.30088	0.37186	0.27217	0.28662	0.26316	0.26842	0.27684	0.28937	0.17282	0.37276	0.30866	0.12978	0.25397	0.34105	0.44006	0.33357	0.39171	0.36888	0.30555	0.23931	0.38947	0.44669	0.28547	0.31239	0.33674	0.27195	0.30764	0.26961	0.31368	0.31719	0.23129	0.31502	0.33739	0.34065	0.32966	0.2686	0.37026	0.25684	0.43118	0.22514	0.32083	0.26922	0.28805	0.36017	0.45879	0.25916	0.46539	0.34179	0.31596
129	0.29857	0.46871	0.26584	0.30895	0.24571	0.17516	0.26824	0.28335	0.18074	0.36454	0.24273	0.13813	0.25041	0.34646	0.40652	0.27749	0.36593	0.3894	0.28564	0.30747	0.38947	0.44632	0.28986	0.328	0.32184	0.252	0.32205	0.22722	0.30373	0.28172	0.33272	0.37046	0.34454	0.32763	0.33743	0.24076	0.39799	0.36092	0.43163	0.24317	0.277	0.25444	0.31637	0.36039	0.4032	0.25426	0.43763	0.35128	0.31081
130	0.30151	0.43178	0.26583	0.26828	0.22	0.17555	0.28632	0.27131	0.19644	0.33718	0.2168	0.13348	0.24144	0.361	0.43838	0.267	0.32047	0.36876	0.29282	0.31579	0.38947	0.38981	0.27469	0.32391	0.31244	0.24811	0.33249	0.20787	0.3418	0.27439	0.32959	0.36781	0.31984	0.25078	0.30522	0.28053	0.42333	0.38461	0.40801	0.30228	0.20706	0.23402	0.27466	0.40421	0.31498	0.26098	0.38113	0.2648	0.32679
131	0.30372	0.42569	0.27442	0.25199	0.26842	0.21877	0.27895	0.24947	0.24349	0.35892	0.23267	0.12353	0.22291	0.34467	0.47516	0.31547	0.24352	0.36867	0.26275	0.30626	0.38652	0.26917	0.25879	0.27754	0.32211	0.24958	0.33268	0.20946	0.31059	0.30214	0.31781	0.29603	0.28941	0.17235	0.27948	0.30174	0.43477	0.42041	0.35681	0.38096	0.21913	0.20086	0.29048	0.40841	0.20441	0.25097	0.35614	0.24192	0.33655
132	0.3064	0.41313	0.34337	0.24502	0.25474	0.19187	0.2888	0.276	0.25701	0.36257	0.24946	0.14378	0.22484	0.32722	0.50561	0.34061	0.246	0.34341	0.27378	0.30625	0.33134	0.27173	0.24995	0.2814	0.33263	0.24453	0.33264	0.20301	0.26379	0.30491	0.30944	0.32071	0.26728	0.24053	0.29396	0.30396	0.41119	0.36482	0.31819	0.38155	0.23737	0.20724	0.33767	0.4654	0.17901	0.28049	0.36378	0.23548	0.34241
133	0.31086	0.35865	0.31615	0.24581	0.24737	0.16138	0.24675	0.31302	0.27219	0.39889	0.25577	0.17387	0.24301	0.32632	0.47031	0.31959	0.24842	0.29779	0.28865	0.3122	0.24579	0.30823	0.17283	0.32782	0.33949	0.24003	0.28551	0.24918	0.25589	0.28766	0.35718	0.31375	0.27779	0.23788	0.33042	0.33346	0.39845	0.31515	0.31011	0.35389	0.23581	0.22071	0.34139	0.4126	0.16038	0.26999	0.34991	0.24398	0.36337
134	0.31074	0.36611	0.31618	0.23161	0.24737	0.20365	0.24412	0.35318	0.21146	0.49561	0.26324	0.25885	0.24864	0.30543	0.45318	0.31946	0.25121	0.28875	0.29463	0.29225	0.23286	0.36696	0.13895	0.32421	0.29553	0.2358	0.28062	0.28978	0.24441	0.28427	0.37582	0.32198	0.26941	0.22183	0.3292	0.3654	0.40342	0.27646	0.34658	0.33974	0.22861	0.20597	0.34032	0.39034	0.16038	0.22923	0.39132	0.20425	0.39426
135	0.30917	0.33837	0.27546	0.22879	0.24737	0.21324	0.25448	0.35289	0.21015	0.48577	0.27392	0.27123	0.269	0.31048	0.41216	0.29105	0.27093	0.32634	0.30415	0.30591	0.24313	0.36893	0.14965	0.32629	0.27721	0.25673	0.28207	0.33635	0.23691	0.28227	0.37263	0.37414	0.16129	0.22187	0.28893	0.36809	0.39634	0.27366	0.38116	0.35524	0.31418	0.17679	0.34075	0.40651	0.16038	0.23602	0.39317	0.35029	0.45363
136	0.28344	0.31427	0.27267	0.25617	0.24838	0.27678	0.23679	0.27361	0.19117	0.43074	0.29207	0.29196	0.27289	0.28803	0.31706	0.28719	0.26116	0.4024	0.32675	0.31605	0.28374	0.36375	0.19221	0.31749	0.27588	0.25086	0.28694	0.30135	0.19706	0.28236	0.35954	0.44263	0.18271	0.21081	0.28003	0.35282	0.37252	0.29165	0.37421	0.38	0.33696	0.18415	0.34464	0.39492	0.161	0.25082	0.43394	0.34262	0.46885
137	0.28179	0.32396	0.27628	0.28029	0.31112	0.30559	0.21091	0.26787	0.15776	0.35183	0.28807	0.27212	0.2856	0.35957	0.28316	0.30815	0.2392	0.39576	0.34261	0.32829	0.41285	0.45538	0.25928	0.31157	0.31084	0.25872	0.27985	0.29388	0.17568	0.27664	0.37954	0.44679	0.22364	0.22239	0.24755	0.35878	0.35387	0.29642	0.33662	0.3606	0.3422	0.22068	0.31475	0.37579	0.17026	0.25322	0.44227	0.35152	0.49309
138	0.27915	0.32419	0.22173	0.31107	0.30259	0.30203	0.25469	0.25171	0.18191	0.33216	0.33885	0.28874	0.32367	0.46724	0.27895	0.30884	0.21684	0.38581	0.33525	0.33547	0.3978	0.46966	0.26658	0.3342	0.34737	0.24329	0.30905	0.31024	0.17431	0.26054	0.38379	0.42351	0.33448	0.29273	0.25008	0.33264	0.34904	0.31203	0.33267	0.40006	0.36622	0.26979	0.23804	0.39331	0.14589	0.24657	0.41912	0.31069	0.41165
139	0.29979	0.33955	0.16851	0.28909	0.313	0.36118	0.24168	0.29217	0.20136	0.30805	0.34352	0.27779	0.33115	0.42743	0.26663	0.32418	0.21448	0.38172	0.31657	0.31615	0.39046	0.47525	0.2696	0.30615	0.32842	0.24984	0.33911	0.33487	0.14191	0.29874	0.37684	0.41479	0.35759	0.30419	0.31211	0.3434	0.36971	0.31571	0.30947	0.40039	0.42158	0.30223	0.27307	0.37827	0.14642	0.26581	0.34255	0.29851	0.42316
140	0.31519	0.34778	0.179	0.26737	0.32247	0.39387	0.28541	0.30378	0.17402	0.26214	0.26811	0.27916	0.32467	0.38795	0.27035	0.32955	0.27368	0.38689	0.30632	0.31316	0.25731	0.47789	0.25926	0.34863	0.32842	0.22241	0.32778	0.36671	0.11569	0.32636	0.36421	0.38075	0.49331	0.26168	0.32953	0.3274	0.31736	0.32526	0.26937	0.40288	0.45328	0.29141	0.33674	0.31365	0.13562	0.2642	0.30931	0.23886	0.39676
141	0.28452	0.29824	0.22625	0.28	0.31994	0.42756	0.28907	0.30466	0.18961	0.29818	0.28003	0.32575	0.27434	0.33404	0.28088	0.32973	0.29423	0.37914	0.30526	0.33657	0.30889	0.46439	0.25727	0.34955	0.31789	0.22777	0.32737	0.37025	0.13872	0.30874	0.34802	0.36689	0.52329	0.24313	0.2852	0.31813	0.32521	0.30632	0.22381	0.40047	0.44095	0.232	0.3434	0.28995	0.12721	0.27034	0.32346	0.25476	0.40862
142	0.26864	0.32139	0.25358	0.35213	0.32635	0.34526	0.30365	0.23533	0.27265	0.3792	0.32105	0.36363	0.22403	0.33368	0.31733	0.32795	0.22484	0.36004	0.32044	0.33683	0.3288	0.48761	0.27519	0.33663	0.31895	0.22208	0.32601	0.37244	0.21537	0.32278	0.33035	0.37244	0.51171	0.32883	0.25601	0.34081	0.32316	0.30632	0.22714	0.34404	0.36211	0.24337	0.31616	0.24832	0.092684	0.32715	0.35498	0.27109	0.42526
143	0.32567	0.32792	0.25937	0.34994	0.32655	0.35256	0.32741	0.26955	0.2772	0.36126	0.41266	0.32582	0.28556	0.34316	0.32009	0.32548	0.19726	0.40105	0.33421	0.33764	0.33214	0.487	0.26187	0.30754	0.28316	0.21684	0.31198	0.3804	0.18313	0.32148	0.3584	0.37713	0.47666	0.32339	0.22941	0.28893	0.31793	0.30632	0.25147	0.23897	0.34674	0.25366	0.29861	0.25704	0.079295	0.33749	0.35788	0.26152	0.40079
144	0.38825	0.29558	0.29211	0.28479	0.27707	0.35263	0.30833	0.27019	0.31047	0.32215	0.42693	0.32031	0.34316	0.30737	0.32009	0.30537	0.17777	0.36632	0.35696	0.3618	0.25278	0.48822	0.27064	0.30042	0.29579	0.2106	0.31423	0.29072	0.18027	0.31204	0.35783	0.38454	0.44939	0.29233	0.21951	0.29287	0.26023	0.30632	0.29855	0.29975	0.34288	0.26316	0.31999	0.30336	0.081137	0.31596	0.35438	0.25807	0.3804
145	0.37663	0.31971	0.30201	0.28729	0.26107	0.38013	0.31122	0.25399	0.33899	0.34874	0.41072	0.31059	0.36861	0.30842	0.30419	0.35659	0.19516	0.36632	0.37617	0.36844	0.24924	0.48947	0.28985	0.31064	0.28316	0.2184	0.31556	0.23961	0.18358	0.30558	0.34191	0.37097	0.44718	0.2884	0.24568	0.33958	0.24886	0.31095	0.36433	0.3438	0.38363	0.27442	0.34524	0.29305	0.096242	0.33321	0.34559	0.26401	0.3884
146	0.33549	0.32565	0.25143	0.30947	0.27593	0.36604	0.32646	0.25559	0.36243	0.35145	0.39248	0.19263	0.37594	0.29276	0.29244	0.36759	0.19443	0.29766	0.31977	0.38038	0.24977	0.48947	0.33814	0.34268	0.26	0.26931	0.30689	0.24191	0.14715	0.31406	0.32451	0.36954	0.371	0.27504	0.25494	0.21894	0.26932	0.30396	0.38353	0.34307	0.4054	0.28421	0.35515	0.25635	0.11272	0.33466	0.21674	0.23579	0.39283
147	0.33739	0.31203	0.32535	0.31634	0.30375	0.36545	0.34433	0.22296	0.37516	0.37895	0.38413	0.13355	0.39782	0.33574	0.30724	0.35427	0.19509	0.2786	0.27049	0.36835	0.24851	0.51053	0.36734	0.35669	0.25895	0.3968	0.27192	0.21453	0.17169	0.32112	0.32628	0.38377	0.34787	0.27754	0.25653	0.27741	0.28651	0.27797	0.40845	0.30265	0.36464	0.28425	0.40752	0.22051	0.18779	0.29989	0.25574	0.28237	0.34096
148	0.34284	0.32095	0.35483	0.29232	0.32938	0.51781	0.3392	0.19941	0.42349	0.39158	0.38316	0.19836	0.42257	0.33158	0.27566	0.35588	0.19668	0.34693	0.36702	0.34963	0.22231	0.40533	0.37375	0.36032	0.24748	0.41427	0.24793	0.16509	0.22126	0.32969	0.33638	0.39902	0.34959	0.25263	0.31072	0.34526	0.31005	0.30607	0.37487	0.26158	0.34204	0.28221	0.39208	0.25757	0.15611	0.28858	0.27583	0.28228	0.30596
149	0.35725	0.32923	0.31391	0.25547	0.34325	0.40971	0.34737	0.21693	0.48174	0.35712	0.34034	0.1914	0.38018	0.33436	0.36173	0.29252	0.19335	0.39286	0.35474	0.34004	0.19205	0.36949	0.36386	0.33644	0.24841	0.40943	0.24183	0.14311	0.27076	0.32369	0.35208	0.38797	0.38402	0.26099	0.3316	0.42288	0.33011	0.35969	0.36718	0.18644	0.33895	0.28217	0.36832	0.30259	0.17878	0.27593	0.25888	0.24295	0.32327
150	0.42697	0.32323	0.25056	0.24209	0.30974	0.38464	0.31823	0.24	0.57389	0.31963	0.32186	0.19717	0.37112	0.27539	0.36	0.22375	0.18591	0.40318	0.37301	0.34357	0.19757	0.3536	0.35054	0.36154	0.23945	0.28771	0.23199	0.14569	0.26224	0.32515	0.36861	0.39597	0.35684	0.27126	0.34562	0.36285	0.30684	0.3142	0.31908	0.15917	0.33318	0.28842	0.32831	0.30876	0.20549	0.28547	0.28877	0.19718	0.25754
151	0.48945	0.30881	0.23422	0.24704	0.30851	0.31538	0.30947	0.25789	0.50355	0.31837	0.3256	0.19046	0.35246	0.24043	0.34089	0.22555	0.21551	0.40298	0.42	0.35281	0.21322	0.32314	0.38121	0.38489	0.25311	0.33543	0.2366	0.17935	0.24119	0.30609	0.35362	0.39661	0.38737	0.24	0.40175	0.34353	0.28682	0.27426	0.3338	0.18008	0.35029	0.29579	0.29133	0.28568	0.20641	0.28486	0.28245	0.35729	0.28646
152	0.46432	0.28965	0.20897	0.23341	0.33042	0.31306	0.32293	0.27629	0.44916	0.32953	0.32041	0.21482	0.37688	0.26022	0.33053	0.23819	0.19994	0.43677	0.41597	0.33789	0.18471	0.32463	0.38553	0.42632	0.30105	0.37351	0.2308	0.15851	0.23778	0.31904	0.35517	0.33909	0.41895	0.16872	0.4232	0.40459	0.34731	0.33775	0.33316	0.23179	0.37146	0.30154	0.25135	0.22988	0.25588	0.28326	0.30716	0.33322	0.32369
153	0.47642	0.28895	0.20676	0.20053	0.30065	0.31795	0.32842	0.28373	0.38766	0.33474	0.31795	0.20123	0.37392	0.33894	0.29579	0.24675	0.22026	0.4026	0.43629	0.35277	0.18393	0.39186	0.44941	0.35018	0.31891	0.37553	0.20663	0.15571	0.29718	0.34338	0.33776	0.29285	0.43158	0.23462	0.31573	0.4	0.38301	0.38338	0.33263	0.24168	0.39184	0.31356	0.27111	0.15273	0.34456	0.32476	0.28769	0.32211	0.32684
154	0.47618	0.3228	0.30008	0.22238	0.30767	0.30665	0.33372	0.28863	0.35714	0.33821	0.33636	0.19158	0.33549	0.26616	0.32	0.23517	0.23265	0.42269	0.42424	0.38711	0.21283	0.41981	0.42761	0.29497	0.33684	0.3806	0.20351	0.17579	0.31134	0.34157	0.32639	0.29099	0.42105	0.22103	0.17274	0.4	0.39629	0.34794	0.33368	0.24875	0.37895	0.34847	0.24685	0.13539	0.33148	0.33742	0.25142	0.37579	0.31421
155	0.48306	0.33611	0.29255	0.24829	0.31303	0.2548	0.34369	0.29672	0.32332	0.31749	0.32342	0.21242	0.33474	0.29288	0.22105	0.27528	0.23395	0.41781	0.45006	0.38407	0.20756	0.41459	0.42668	0.29386	0.31133	0.36816	0.20711	0.18341	0.30296	0.33716	0.32318	0.3	0.41368	0.22589	0.17958	0.36109	0.37212	0.34353	0.32322	0.20198	0.36899	0.26118	0.21182	0.13225	0.25538	0.33352	0.23561	0.35342	0.29782
156	0.48238	0.30996	0.24533	0.27128	0.34066	0.24019	0.33764	0.28976	0.38492	0.32813	0.33393	0.20636	0.34615	0.30993	0.25895	0.25777	0.22201	0.33643	0.45962	0.38493	0.21427	0.40204	0.40523	0.31943	0.30317	0.36817	0.21917	0.15953	0.29941	0.28718	0.31702	0.28955	0.41368	0.28466	0.19263	0.32163	0.35308	0.37107	0.34514	0.20846	0.35158	0.28465	0.20478	0.14479	0.27286	0.32462	0.25916	0.35342	0.29667
GCM-simple-effect
Pre																																														Post
Active	0.0459494	0.0466967	0.0201352	0.0757732	0.00527627	0.0880482	0.0627362	0.0345066	0.0231844	0.14316	0.0319215	0.114565	0.0465262	0.0277584	0.020168	0.0321974	0.0203479	0.0811478	0.00450735	0.0410182	0.0976062	0.0213953	0.0725991	0.0318668	0.0534255	0.0296392	0.0833738	0.0111661	0.0467537	0.0626153	0.0233554	0.0814567	0.0628507	0.0621833	0.0255466	0.0146954	0.0641332	0.0136756	0.0488158	0.0333891	0.0389289	0.0116628	0.0357754	0.013072	0.0507773	0.0174979	0.025993	0.0335874	0.0229553
Sham	0.023327	0.0222035	0.0229728	0.0626717	0.0433796	0.0197588	0.0586033	0.0186456	0.0246842	0.0532617	0.0705889	0.0232435	0.0650203	0.0163918	0.00988244	0.0596218	0.0293963	0.00499368	0.0163931	0.0153373	0.0105804	0.0217808	0.0323949	0.0143545	0.0313353	0.00865552	0.0949633	0.0750108	0.0357373	0.0125994	0.0160409	0.0478325	0.00871323	0.0134435	0.0367632	0.0765571	0.0348368	0.0667323	0.0522514							0.0418163	0.0248396	0.0334371	0.0434757
[truncated: 41 more columns]

## Sheet: FigS1
OFC-L DMN
Pre																																														Post
Active	0.350271	0.366632	0.260425	0.404748	0.290639	0.315344	0.261177	0.372241	0.325092	0.457417	0.32791	0.374739	0.346186	0.435038	0.359541	0.363026	0.56759	0.320011	0.278301	0.339222	0.284694	0.287985	0.376333	0.38288	0.225365	0.306406	0.179763	0.208415	0.305494	0.305103	0.38809	0.245154	0.43059	0.284075	0.358605	0.280662	0.304406	0.395912	0.399184	0.371801	0.303803	0.34165	0.331712	0.254218	0.448855	0.353365	0.346932	0.165605	0.650994
Sham	0.422365	0.31281	0.26688	0.304613	0.213645	0.177348	0.235895	0.437816	0.459641	0.45125	0.33903	0.333058	0.226451	0.319697	0.213872	0.34528	0.290575	0.273188	0.291833	0.331049	0.464064	0.409784	0.339547	0.368645	0.298	0.324603	0.3589	0.235483	0.348806	0.228784	0.292921	0.352032	0.19565	0.514038	0.278726	0.264534	0.191551	0.342951	0.367515							0.350297	0.373865	0.310011	0.412259
OFC-R DMN
Pre																																														Post
Active	0.373689	0.483978	0.271952	0.36867	0.28975	0.348497	0.301788	0.341356	0.322189	0.454776	0.397673	0.403228	0.365574	0.481599	0.365651	0.374792	0.559526	0.30701	0.242913	0.344561	0.338138	0.311356	0.385426	0.430285	0.188192	0.297641	0.191849	0.283006	0.335163	0.37717	0.381519	0.355846	0.441282	0.354917	0.405689	0.322375	0.335526	0.381696	0.401141	0.348244	0.40409	0.357051	0.360186	0.27066	0.44033	0.33984	0.322891	0.249349	0.599804
Sham	0.462321	0.322471	0.206817	0.280673	0.195253	0.22409	0.258878	0.464276	0.501638	0.404433	0.313881	0.339167	0.218071	0.304519	0.27458	0.34817	0.284045	0.181503	0.168253	0.306667	0.498631	0.456667	0.460965	0.347157	0.266054	0.397404	0.350022	0.286006	0.405183	0.266587	0.368176	0.339625	0.29792	0.487689	0.372843	0.322946	0.283686	0.323196	0.344692							0.341583	0.422186	0.29576	0.501846
[truncated: 41 more columns]

## Sheet: FigS2
Active	-0.306873	0.253365	-0.205069	-0.101664	-0.0415347	0.506869	0.0455018	-0.518379	0.10471	0.248409	0.052182	0.603309	0.626499	0.0268769	0.439904	0.109902	-0.027266	-0.0469696	-0.434511	0.0523191	0.0757202	0.209412	0.253562	0.199513	-0.205538	-0.0584168	-0.118939	0.394447	0.102946	0.03919	-0.0112521	0.0329165	-0.00828564	-0.181899	0.390208	-0.120443	0.00707607	-0.181375	0.106924	-0.119238	0.293237	-0.154266	0.253997	0.041325	-0.0949863
Sham	-0.282706	-0.0911669	-0.196916	0.259459	-0.357966	-0.0864709	0.127818	-0.321727	-0.0079718	0.302351	-0.135746	-0.29957	-0.0764063	-0.26979	0.338562	0.307008	0.063276	0.00980298	-0.379122	0.0769147	0.117009	-0.0637269	-0.0890127	-0.0959924	-0.0808833	-0.245247	0.0712064	0.457401	-0.205297	-0.0188923	0.0671561	-0.201866	0.154104	-0.34097	-0.172168	-0.00362965	0.139858	-0.204535	0.119236

## Sheet: FigS3
K num
2	0.101335
3	0.0896482
4	0.111246
5	0.111538
6	0.113585
7	0.116053
8	0.109627
9	0.116509
10	0.125595
11	0.117208
12	0.114878
13	0.113363
14	0.118575
15	0.12536

## Sheet: Figs4
Pre																																														Post
Active	0.0459494	0.0466967	0.0201352	0.0757732	0.00527627	0.0880482	0.0627362	0.0345066	0.0231844	0.14316	0.0319215	0.114565	0.0465262	0.0277584	0.020168	0.0321974	0.0203479	0.0811478	0.00450735	0.0410182	0.0976062	0.0213953	0.0725991	0.0318668	0.0534255	0.0296392	0.0833738	0.0111661	0.0467537	0.0626153	0.0233554	0.0814567	0.0628507	0.0621833	0.0255466	0.0146954	0.0641332	0.0136756	0.0488158	0.0333891	0.0389289	0.0116628	0.0357754	0.013072	0.0507773	0.0174979	0.025993	0.0335874	0.0229553
Sham	0.023327	0.0222035	0.0229728	0.0626717	0.0433796	0.0197588	0.0586033	0.0186456	0.0246842	0.0532617	0.0705889	0.0232435	0.0650203	0.0163918	0.00988244	0.0596218	0.0293963	0.00499368	0.0163931	0.0153373	0.0105804	0.0217808	0.0323949	0.0143545	0.0313353	0.00865552	0.0949633	0.0750108	0.0357373	0.0125994	0.0160409	0.0478325	0.00871323	0.0134435	0.0367632	0.0765571	0.0348368	0.0667323	0.0522514							0.0418163	0.0248396	0.0334371	0.0434757
[truncated: 41 more columns]
